# Supplementary material for: 1-Benzyl-4-(naphthalen-1-yl)-1H-1,2,3-triazole
Source: Acta Crystallogr Sect E Struct Rep Online. 2011 Jun 30;67(Pt 7):o1856. doi: 10.1107/S1600536811019994 (PMC3151948; doi:10.1107/S1600536811019994)
Supplement: Supplementary file 1 [file e-67-o1856-sup1.cif]

##############################################################################
#                                                                            #
# This CIF contains the data in a paper accepted for publication in          #
# Acta Crystallographica Section E. It conforms to the requirements of       #
# Notes for Authors for Acta Crystallographica Section E, and has been       #
# peer reviewed under the auspices of the IUCr Commission on Journals.       #
#                                                                            #
# Full details of the Crystallographic Information File format               #
# are given in the paper "The Crystallographic Information File (CIF):       #
# a New Standard Archive File for Crystallography" by S. R. Hall, F. H.      #
# Allen and I. D. Brown [Acta Cryst. (1991), A47, 655-685].                  #
#                                                                            #
# The current version of the core CIF dictionary is obtainable from          #
# ftp://ftp.iucr.org/pub/cif_core.dic.                                       #
#                                                                            #
# Software is freely available for graphical display of the structure(s)     #
# in this CIF. For information consult the CIF software page                 #
# http://www.iucr.org/resources/cif/software.                                #
#                                                                            #
# This file may be used for bona fide research purposes within the           #
# scientific community so long as proper attribution is given to the journal # 
# article from which it was obtained.                                        #
#                                                                            #
##############################################################################
data_I
_audit_creation_method     SHELXL-97
_chemical_name_systematic
;
1-Benzyl-4-(naphthalen-1-yl)-1<i>H</i>-1,2,3-triazole
;
_chemical_name_common     ?
_chemical_formula_moiety     'C19 H15 N3'
_chemical_formula_sum     'C19 H15 N3'
_chemical_formula_iupac     'C19 H15 N3'
_chemical_formula_weight     285.34
_chemical_melting_point     ?
_symmetry_cell_setting     monoclinic
_symmetry_space_group_name_H-M     'P 21/c'
_symmetry_space_group_name_Hall     '-P 2ybc'
loop_
    _symmetry_equiv_pos_as_xyz
    'x, y, z'
    '-x, y+1/2, -z+1/2'
    '-x, -y, -z'
    'x, -y-1/2, z-1/2'
_cell_length_a     9.896(2)
_cell_length_b     11.038(3)
_cell_length_c     14.136(4)
_cell_angle_alpha     90.00
_cell_angle_beta     102.701(13)
_cell_angle_gamma     90.00
_cell_volume     1506.2(6)
_cell_formula_units_Z     4
_cell_measurement_reflns_used     36
_cell_measurement_theta_min     4.64
_cell_measurement_theta_max     12.43
_cell_measurement_temperature     298(2)
_exptl_crystal_description     prismatic
_exptl_crystal_colour     colorless
_exptl_crystal_size_max     .5
_exptl_crystal_size_mid     .48
_exptl_crystal_size_min     .28
_exptl_crystal_density_diffrn     1.258
_exptl_crystal_density_meas     ?
_exptl_crystal_density_method     'not measured'
_exptl_crystal_F_000     600
_exptl_absorpt_coefficient_mu     0.076
_exptl_absorpt_correction_type     none
_exptl_absorpt_process_details     ?
_exptl_absorpt_correction_T_min     ?
_exptl_absorpt_correction_T_max     ?
_exptl_special_details
;
;
_diffrn_ambient_temperature     298(2)
_diffrn_radiation_type     MoK\a
_diffrn_radiation_wavelength     0.71073
_diffrn_radiation_source     'fine-focus sealed tube'
_diffrn_radiation_monochromator     graphite
_diffrn_measurement_device_type     'Siemens P4'
_diffrn_measurement_method     2\q/\w
_diffrn_detector_area_resol_mean     ?
_diffrn_reflns_number     3663
_diffrn_reflns_av_R_equivalents     0.0282
_diffrn_reflns_av_sigmaI/netI     0.0598
_diffrn_reflns_theta_min     2.11
_diffrn_reflns_theta_max     27.50
_diffrn_reflns_theta_full     27.50
_diffrn_measured_fraction_theta_max     1.000
_diffrn_measured_fraction_theta_full     1.000
_diffrn_reflns_limit_h_min     0
_diffrn_reflns_limit_h_max     12
_diffrn_reflns_limit_k_min     0
_diffrn_reflns_limit_k_max     14
_diffrn_reflns_limit_l_min     -18
_diffrn_reflns_limit_l_max     17
_diffrn_standards_number     3
_diffrn_standards_interval_count     97
_diffrn_standards_interval_time     ?
_diffrn_standards_decay_%     5.39
_refine_special_details
;
Refinement of <i>F</i>^2^ against ALL reflections. The weighted <i>R</i>-factor
<i>wR</i> and goodness of fit <i>S</i> are based on <i>F</i>^2^, conventional
<i>R</i>-factors <i>R</i> are based on <i>F</i>, with <i>F</i> set to zero for
negative <i>F</i>^2^. The threshold expression of <i>F</i>^2^ >
\s(<i>F</i>^2^) is used only for calculating <i>R</i>-factors(gt) <i>etc</i>.
and is not relevant to the choice of reflections for refinement.
<i>R</i>-factors based on <i>F</i>^2^ are statistically about twice as large
as those based on <i>F</i>, and <i>R</i>- factors based on ALL data will be
even larger.
;
_reflns_number_total     3471
_reflns_number_gt     1730
_reflns_threshold_expression     I>2\s(I)
_refine_ls_structure_factor_coef     Fsqd
_refine_ls_matrix_type     full
_refine_ls_R_factor_all     0.1465
_refine_ls_R_factor_gt     0.0693
_refine_ls_wR_factor_gt     0.1645
_refine_ls_wR_factor_ref     0.2017
_refine_ls_goodness_of_fit_ref     1.014
_refine_ls_restrained_S_all     1.014
_refine_ls_number_reflns     3471
_refine_ls_number_parameters     199
_refine_ls_number_restraints     0
_refine_ls_hydrogen_treatment     constr
_refine_ls_weighting_scheme     calc
_refine_ls_weighting_details
         'calc w=1/[\s^2^(Fo^2^)+(0.0839P)^2^+0.3080P] where P=(Fo^2^+2Fc^2^)/3'
_atom_sites_solution_hydrogens     geom
_atom_sites_solution_primary     direct
_atom_sites_solution_secondary     difmap
_refine_ls_shift/su_max     0.000
_refine_ls_shift/su_mean     0.000
_refine_diff_density_max     0.401
_refine_diff_density_min     -0.168
_refine_ls_extinction_method     none
_refine_ls_extinction_coef     ?
loop_
    _atom_type_symbol
    _atom_type_description
    _atom_type_scat_dispersion_real
    _atom_type_scat_dispersion_imag
    _atom_type_scat_source
    'C' 'C' 0.0033 0.0016
                         'International Tables Vol C Tables 4.2.6.8 and 6.1.1.4'
    'H' 'H' 0.0000 0.0000
                         'International Tables Vol C Tables 4.2.6.8 and 6.1.1.4'
    'N' 'N' 0.0061 0.0033
                         'International Tables Vol C Tables 4.2.6.8 and 6.1.1.4'
_computing_data_collection     'XSCANS (Siemens, 1996)'
_computing_cell_refinement     'XSCANS (Siemens, 1996)'
_computing_data_reduction     'XSCANS (Siemens, 1996)'
_computing_structure_solution     'SHELXS97 (Sheldrick, 2008)'
_computing_structure_refinement     'SHELXL97 (Sheldrick, 2008)'
_computing_molecular_graphics     'Mercury (Macrae <i>et al.</i>, 2006)'
_computing_publication_material     'SHELXL97 (Sheldrick, 2008)'
loop_
    _atom_site_type_symbol
    _atom_site_label
    _atom_site_fract_x
    _atom_site_fract_y
    _atom_site_fract_z
    _atom_site_U_iso_or_equiv
    _atom_site_adp_type
    _atom_site_calc_flag
    _atom_site_refinement_flags
    _atom_site_occupancy
    _atom_site_symmetry_multiplicity
    _atom_site_disorder_assembly
    _atom_site_disorder_group
    N N1 0.2899(2) 0.3968(2) 0.18018(16) 0.0603(7) Uani d . 1 1 . .
    N N2 0.3058(3) 0.2778(3) 0.19682(18) 0.0688(7) Uani d . 1 1 . .
    N N3 0.4044(3) 0.2660(2) 0.27619(18) 0.0665(7) Uani d . 1 1 . .
    C C1 0.5662(3) 0.4031(3) 0.39312(19) 0.0548(7) Uani d . 1 1 . .
    C C2 0.6434(3) 0.5043(3) 0.3915(2) 0.0688(9) Uani d . 1 1 . .
    H H2B 0.6208 0.5550 0.3377 0.083 Uiso calc R 1 1 . .
    C C3 0.7552(4) 0.5365(3) 0.4664(2) 0.0779(10) Uani d . 1 1 . .
    H H3B 0.8053 0.6066 0.4613 0.093 Uiso calc R 1 1 . .
    C C4 0.7905(4) 0.4661(3) 0.5459(2) 0.0773(10) Uani d . 1 1 . .
    H H4A 0.8655 0.4870 0.5954 0.093 Uiso calc R 1 1 . .
    C C5 0.7114(3) 0.3581(3) 0.55387(19) 0.0592(8) Uani d . 1 1 . .
    C C6 0.7469(4) 0.2850(3) 0.6363(2) 0.0756(10) Uani d . 1 1 . .
    H H6A 0.8207 0.3068 0.6864 0.091 Uiso calc R 1 1 . .
    C C7 0.6745(4) 0.1828(3) 0.6434(2) 0.0779(10) Uani d . 1 1 . .
    H H7A 0.6995 0.1339 0.6981 0.093 Uiso calc R 1 1 . .
    C C8 0.5616(3) 0.1501(3) 0.5686(2) 0.0726(9) Uani d . 1 1 . .
    H H8A 0.5123 0.0799 0.5748 0.087 Uiso calc R 1 1 . .
    C C9 0.5231(3) 0.2188(3) 0.4877(2) 0.0657(8) Uani d . 1 1 . .
    H H9A 0.4475 0.1958 0.4394 0.079 Uiso calc R 1 1 . .
    C C10 0.5991(3) 0.3282(2) 0.47587(18) 0.0519(7) Uani d . 1 1 . .
    C C11 0.4501(3) 0.3772(3) 0.30902(19) 0.0530(7) Uani d . 1 1 . .
    C C12 0.3770(3) 0.4599(3) 0.2479(2) 0.0627(8) Uani d . 1 1 . .
    H H12A 0.3856 0.5438 0.2521 0.075 Uiso calc R 1 1 . .
    C C13 0.1908(3) 0.4396(4) 0.0935(2) 0.0837(11) Uani d . 1 1 . .
    H H13A 0.1334 0.3723 0.0644 0.100 Uiso calc R 1 1 . .
    H H13B 0.2413 0.4688 0.0465 0.100 Uiso calc R 1 1 . .
    C C14 0.0994(3) 0.5392(3) 0.11590(18) 0.0559(7) Uani d . 1 1 . .
    C C15 0.1201(3) 0.6574(3) 0.0925(2) 0.0713(9) Uani d . 1 1 . .
    H H15A 0.1931 0.6762 0.0634 0.086 Uiso calc R 1 1 . .
    C C16 0.0351(4) 0.7485(3) 0.1112(2) 0.0768(10) Uani d . 1 1 . .
    H H16A 0.0509 0.8280 0.0946 0.092 Uiso calc R 1 1 . .
    C C17 -0.0723(3) 0.7230(3) 0.1539(2) 0.0687(9) Uani d . 1 1 . .
    H H17A -0.1301 0.7846 0.1664 0.082 Uiso calc R 1 1 . .
    C C18 -0.0945(3) 0.6056(3) 0.1783(2) 0.0680(9) Uani d . 1 1 . .
    H H18A -0.1673 0.5875 0.2078 0.082 Uiso calc R 1 1 . .
    C C19 -0.0089(3) 0.5140(3) 0.1592(2) 0.0617(8) Uani d . 1 1 . .
    H H19A -0.0247 0.4345 0.1759 0.074 Uiso calc R 1 1 . .
loop_
    _atom_site_aniso_label
    _atom_site_aniso_U_11
    _atom_site_aniso_U_22
    _atom_site_aniso_U_33
    _atom_site_aniso_U_12
    _atom_site_aniso_U_13
    _atom_site_aniso_U_23
    N1 0.0498(14) 0.0771(18) 0.0486(13) 0.0138(13) -0.0007(11) -0.0144(12)
    N2 0.0644(16) 0.0719(19) 0.0660(16) -0.0103(14) 0.0052(13) -0.0132(14)
    N3 0.0671(16) 0.0661(17) 0.0624(15) -0.0031(13) 0.0060(13) 0.0003(13)
    C1 0.0597(17) 0.0507(17) 0.0522(16) 0.0095(14) 0.0082(13) -0.0086(13)
    C2 0.078(2) 0.0553(19) 0.0652(19) -0.0055(17) -0.0020(16) -0.0066(15)
    C3 0.093(2) 0.0549(19) 0.075(2) -0.0171(17) -0.0047(19) -0.0025(17)
    C4 0.083(2) 0.069(2) 0.068(2) -0.0057(18) -0.0085(18) -0.0155(18)
    C5 0.0637(18) 0.0638(19) 0.0460(15) 0.0207(15) 0.0033(14) -0.0046(13)
    C6 0.078(2) 0.086(3) 0.0567(18) 0.023(2) 0.0022(17) -0.0063(17)
    C7 0.084(2) 0.083(3) 0.067(2) 0.021(2) 0.0194(19) 0.0096(18)
    C8 0.076(2) 0.076(2) 0.071(2) 0.0046(18) 0.0274(18) 0.0163(17)
    C9 0.0626(19) 0.069(2) 0.0681(19) 0.0069(16) 0.0205(15) 0.0056(16)
    C10 0.0551(16) 0.0530(16) 0.0463(14) 0.0164(14) 0.0085(13) -0.0066(12)
    C11 0.0507(15) 0.0598(18) 0.0459(14) 0.0107(13) 0.0049(12) -0.0105(13)
    C12 0.0637(18) 0.0594(18) 0.0568(16) 0.0166(15) -0.0043(14) -0.0165(14)
    C13 0.068(2) 0.126(3) 0.0482(17) 0.034(2) -0.0059(15) -0.0121(18)
    C14 0.0457(15) 0.076(2) 0.0414(14) 0.0091(14) -0.0001(12) 0.0008(14)
    C15 0.0512(18) 0.098(3) 0.0633(19) -0.0065(18) 0.0092(15) 0.0198(18)
    C16 0.080(2) 0.067(2) 0.074(2) -0.0104(19) -0.0025(19) 0.0197(17)
    C17 0.068(2) 0.063(2) 0.0697(19) 0.0095(16) 0.0046(17) 0.0042(16)
    C18 0.0528(18) 0.081(2) 0.075(2) -0.0010(17) 0.0227(16) 0.0033(17)
    C19 0.0641(18) 0.0548(18) 0.0645(18) -0.0021(15) 0.0109(15) 0.0042(14)
_geom_special_details
;
All e.s.d.'s (except the e.s.d. in the dihedral angle between two l.s. planes)
are estimated using the full covariance matrix. The cell e.s.d.'s are taken
into account individually in the estimation of e.s.d.'s in distances, angles
and torsion angles; correlations between e.s.d.'s in cell parameters are only
used when they are defined by crystal symmetry. An approximate (isotropic)
treatment of cell e.s.d.'s is used for estimating e.s.d.'s involving l.s.
planes.
;
loop_
    _geom_bond_atom_site_label_1
    _geom_bond_atom_site_label_2
    _geom_bond_site_symmetry_2
    _geom_bond_distance
    _geom_bond_publ_flag
    N1 C12 . 1.335(3) ?
    N1 N2 . 1.337(3) ?
    N1 C13 . 1.470(3) ?
    N2 N3 . 1.321(3) ?
    N3 C11 . 1.353(3) ?
    C1 C2 . 1.357(4) ?
    C1 C10 . 1.410(4) ?
    C1 C11 . 1.488(4) ?
    C2 C3 . 1.399(4) ?
    C2 H2B . 0.9300 ?
    C3 C4 . 1.348(4) ?
    C3 H3B . 0.9300 ?
    C4 C5 . 1.444(5) ?
    C4 H4A . 0.9300 ?
    C5 C6 . 1.397(4) ?
    C5 C10 . 1.421(4) ?
    C6 C7 . 1.352(5) ?
    C6 H6A . 0.9300 ?
    C7 C8 . 1.407(5) ?
    C7 H7A . 0.9300 ?
    C8 C9 . 1.356(4) ?
    C8 H8A . 0.9300 ?
    C9 C10 . 1.452(4) ?
    C9 H9A . 0.9300 ?
    C11 C12 . 1.353(4) ?
    C12 H12A . 0.9300 ?
    C13 C14 . 1.500(4) ?
    C13 H13A . 0.9700 ?
    C13 H13B . 0.9700 ?
    C14 C15 . 1.372(4) ?
    C14 C19 . 1.375(4) ?
    C15 C16 . 1.374(5) ?
    C15 H15A . 0.9300 ?
    C16 C17 . 1.363(5) ?
    C16 H16A . 0.9300 ?
    C17 C18 . 1.371(4) ?
    C17 H17A . 0.9300 ?
    C18 C19 . 1.384(4) ?
    C18 H18A . 0.9300 ?
    C19 H19A . 0.9300 ?
loop_
    _geom_angle_atom_site_label_1
    _geom_angle_atom_site_label_2
    _geom_angle_atom_site_label_3
    _geom_angle_site_symmetry_1
    _geom_angle_site_symmetry_3
    _geom_angle
    _geom_angle_publ_flag
    C12 N1 N2 . . 110.8(2) ?
    C12 N1 C13 . . 129.6(3) ?
    N2 N1 C13 . . 119.6(3) ?
    N3 N2 N1 . . 106.4(2) ?
    N2 N3 C11 . . 109.3(2) ?
    C2 C1 C10 . . 117.9(3) ?
    C2 C1 C11 . . 118.9(3) ?
    C10 C1 C11 . . 123.2(3) ?
    C1 C2 C3 . . 123.4(3) ?
    C1 C2 H2B . . 118.3 ?
    C3 C2 H2B . . 118.3 ?
    C4 C3 C2 . . 120.1(3) ?
    C4 C3 H3B . . 120.0 ?
    C2 C3 H3B . . 120.0 ?
    C3 C4 C5 . . 119.7(3) ?
    C3 C4 H4A . . 120.1 ?
    C5 C4 H4A . . 120.1 ?
    C6 C5 C10 . . 121.6(3) ?
    C6 C5 C4 . . 120.0(3) ?
    C10 C5 C4 . . 118.4(3) ?
    C7 C6 C5 . . 120.3(3) ?
    C7 C6 H6A . . 119.9 ?
    C5 C6 H6A . . 119.9 ?
    C6 C7 C8 . . 120.3(3) ?
    C6 C7 H7A . . 119.9 ?
    C8 C7 H7A . . 119.9 ?
    C9 C8 C7 . . 121.4(3) ?
    C9 C8 H8A . . 119.3 ?
    C7 C8 H8A . . 119.3 ?
    C8 C9 C10 . . 120.4(3) ?
    C8 C9 H9A . . 119.8 ?
    C10 C9 H9A . . 119.8 ?
    C1 C10 C5 . . 120.4(3) ?
    C1 C10 C9 . . 123.5(3) ?
    C5 C10 C9 . . 116.1(3) ?
    C12 C11 N3 . . 107.6(2) ?
    C12 C11 C1 . . 126.2(3) ?
    N3 C11 C1 . . 126.1(3) ?
    N1 C12 C11 . . 106.0(3) ?
    N1 C12 H12A . . 127.0 ?
    C11 C12 H12A . . 127.0 ?
    N1 C13 C14 . . 112.5(2) ?
    N1 C13 H13A . . 109.1 ?
    C14 C13 H13A . . 109.1 ?
    N1 C13 H13B . . 109.1 ?
    C14 C13 H13B . . 109.1 ?
    H13A C13 H13B . . 107.8 ?
    C15 C14 C19 . . 118.1(3) ?
    C15 C14 C13 . . 121.1(3) ?
    C19 C14 C13 . . 120.7(3) ?
    C14 C15 C16 . . 121.4(3) ?
    C14 C15 H15A . . 119.3 ?
    C16 C15 H15A . . 119.3 ?
    C17 C16 C15 . . 120.2(3) ?
    C17 C16 H16A . . 119.9 ?
    C15 C16 H16A . . 119.9 ?
    C16 C17 C18 . . 119.4(3) ?
    C16 C17 H17A . . 120.3 ?
    C18 C17 H17A . . 120.3 ?
    C17 C18 C19 . . 120.2(3) ?
    C17 C18 H18A . . 119.9 ?
    C19 C18 H18A . . 119.9 ?
    C14 C19 C18 . . 120.7(3) ?
    C14 C19 H19A . . 119.7 ?
    C18 C19 H19A . . 119.7 ?
loop_
    _geom_torsion_atom_site_label_1
    _geom_torsion_atom_site_label_2
    _geom_torsion_atom_site_label_3
    _geom_torsion_atom_site_label_4
    _geom_torsion_site_symmetry_1
    _geom_torsion_site_symmetry_2
    _geom_torsion_site_symmetry_3
    _geom_torsion_site_symmetry_4
    _geom_torsion
    _geom_torsion_publ_flag
    C12 N1 N2 N3 . . . . 0.0(3) ?
    C13 N1 N2 N3 . . . . 177.3(2) ?
    N1 N2 N3 C11 . . . . -0.1(3) ?
    C10 C1 C2 C3 . . . . 1.4(5) ?
    C11 C1 C2 C3 . . . . -179.5(3) ?
    C1 C2 C3 C4 . . . . -0.6(5) ?
    C2 C3 C4 C5 . . . . -0.7(5) ?
    C3 C4 C5 C6 . . . . -179.7(3) ?
    C3 C4 C5 C10 . . . . 1.1(5) ?
    C10 C5 C6 C7 . . . . 0.2(5) ?
    C4 C5 C6 C7 . . . . -179.0(3) ?
    C5 C6 C7 C8 . . . . -0.9(5) ?
    C6 C7 C8 C9 . . . . 0.5(5) ?
    C7 C8 C9 C10 . . . . 0.6(5) ?
    C2 C1 C10 C5 . . . . -1.0(4) ?
    C11 C1 C10 C5 . . . . -179.9(2) ?
    C2 C1 C10 C9 . . . . 178.7(3) ?
    C11 C1 C10 C9 . . . . -0.2(4) ?
    C6 C5 C10 C1 . . . . -179.5(3) ?
    C4 C5 C10 C1 . . . . -0.3(4) ?
    C6 C5 C10 C9 . . . . 0.8(4) ?
    C4 C5 C10 C9 . . . . -180.0(3) ?
    C8 C9 C10 C1 . . . . 179.1(3) ?
    C8 C9 C10 C5 . . . . -1.2(4) ?
    N2 N3 C11 C12 . . . . 0.1(3) ?
    N2 N3 C11 C1 . . . . -176.1(2) ?
    C2 C1 C11 C12 . . . . -27.0(4) ?
    C10 C1 C11 C12 . . . . 151.9(3) ?
    C2 C1 C11 N3 . . . . 148.4(3) ?
    C10 C1 C11 N3 . . . . -32.6(4) ?
    N2 N1 C12 C11 . . . . 0.1(3) ?
    C13 N1 C12 C11 . . . . -176.9(3) ?
    N3 C11 C12 N1 . . . . -0.1(3) ?
    C1 C11 C12 N1 . . . . 176.0(2) ?
    C12 N1 C13 C14 . . . . -50.4(4) ?
    N2 N1 C13 C14 . . . . 132.8(3) ?
    N1 C13 C14 C15 . . . . 104.8(3) ?
    N1 C13 C14 C19 . . . . -76.2(4) ?
    C19 C14 C15 C16 . . . . -0.3(4) ?
    C13 C14 C15 C16 . . . . 178.7(3) ?
    C14 C15 C16 C17 . . . . 0.1(5) ?
    C15 C16 C17 C18 . . . . 0.2(5) ?
    C16 C17 C18 C19 . . . . -0.3(5) ?
    C15 C14 C19 C18 . . . . 0.2(4) ?
    C13 C14 C19 C18 . . . . -178.8(3) ?
    C17 C18 C19 C14 . . . . 0.1(5) ?
data_global
_journal_date_recd_electronic     2011-01-12
_journal_date_accepted     2011-05-26
_journal_name_full     'Acta Crystallographica, Section E'
_journal_year     2011
_journal_volume     67
_journal_issue      7
_journal_page_first     o1856
_journal_page_last     o1856
_journal_paper_category     QO
_journal_coeditor_code     FL2334
_publ_contact_author_name     'Ignacio A. Rivero'
_publ_contact_author_address
;
Centro de Graduados e Investigaci\'on del Instituto Tecnol\'ogico de Tijuana
Apdo. Postal 1166, 22500
Tijuana, B.C.
M\'exico
;
_publ_contact_author_email     iarivero@yahoo.com.mx
_publ_contact_author_fax     '52 664 6234043'
_publ_contact_author_phone     '52 664 6233772'
_publ_section_title
;
1-Benzyl-4-(naphthalen-1-yl)-1<i>H</i>-1,2,3-triazole
;
loop_
    _publ_author_name
    _publ_author_footnote
    _publ_author_address
    "Sarmiento-S\'anchez, Juan I." .
;
Centro de Graduados e Investigaci\'on del Instituto Tecnol\'ogico de Tijuana
Apdo. Postal 1166, 22500 Tijuana, BC
Mexico
;
    "Aguirre, Gerardo" .
;
Centro de Graduados e Investigaci\'on del Instituto Tecnol\'ogico de Tijuana
Apdo. Postal 1166, 22500 Tijuana, BC
Mexico
;
    "Rivero, Ignacio A." .
;
Centro de Graduados e Investigaci\'on del Instituto Tecnol\'ogico de Tijuana
Apdo. Postal 1166, 22500 Tijuana, BC
Mexico
;
_publ_section_synopsis     .
