# Supplementary material for: 1-Benzyl-4-(naphthalen-1-yl)-1H-1,2,3-triazole
Source: Acta Crystallogr Sect E Struct Rep Online. 2011 Jun 30;67(Pt 7):o1856. doi: 10.1107/S1600536811019994 (PMC3151948; doi:10.1107/S1600536811019994)
Supplement: Supplementary file 2 [file e-67-o1856-Isup2.hkl]

# 
# h,k,l, Fc-squared, Fo-squared, sigma(Fo-squared) and status flag 
# 
data_I
_shelx_title ' exp80 in P2(1)/c' 
_shelx_refln_list_code          4 
_shelx_F_calc_maximum      158.32 
_exptl_crystal_F_000       600.00 
_reflns_d_resolution_high  0.7695 
 
loop_ 
 _symmetry_equiv_pos_as_xyz 
 'x, y, z' 
 '-x, y+1/2, -z+1/2' 
 '-x, -y, -z' 
 'x, -y-1/2, z-1/2' 
 
_cell_length_a     9.8955 
_cell_length_b    11.0377 
_cell_length_c    14.1363 
_cell_angle_alpha  90.000 
_cell_angle_beta  102.701 
_cell_angle_gamma  90.000 
 
_shelx_F_squared_multiplier     1.000 
 
loop_ 
 _refln_index_h 
 _refln_index_k 
 _refln_index_l 
 _refln_F_squared_calc 
 _refln_F_squared_meas 
 _refln_F_squared_sigma 
 _refln_observed_status 
   1   0   0     2286.25     1964.29     18.81 o 
   2   0   0       14.80       15.05      1.90 o 
   3   0   0      914.71      847.32     20.85 o 
   4   0   0       25.11       29.41      2.98 o 
   5   0   0       54.37       70.85      3.72 o 
   6   0   0      564.21      524.18     18.21 o 
   7   0   0      154.48      144.55      7.09 o 
   8   0   0       24.76       27.69      4.39 o 
   9   0   0       26.47       39.76      5.65 o 
  10   0   0       97.64       84.82      7.16 o 
  11   0   0       23.41       26.67      6.42 o 
  12   0   0        5.54        3.54      6.60 o 
   1   1   0      185.30      144.65      7.16 o 
   2   1   0       48.07       30.36      2.11 o 
   3   1   0        0.02        1.19      2.25 o 
   4   1   0      176.63      170.27      8.67 o 
   5   1   0      111.34       91.73      4.88 o 
   6   1   0        9.33       11.83      3.19 o 
   7   1   0        2.61        7.69      3.72 o 
   8   1   0        0.02       -4.46      4.46 o 
   9   1   0       87.49       89.07      6.60 o 
  10   1   0       28.22       32.85      6.07 o 
  11   1   0        1.27       -2.42      6.04 o 
  12   1   0        0.38       -3.26      6.53 o 
   0   2   0      203.46      249.93      9.69 o 
   1   2   0     1245.16     1511.56     23.23 o 
   2   2   0     1045.79     1113.43     22.32 o 
   3   2   0      134.42      130.65      6.53 o 
   4   2   0       28.60       33.27      2.95 o 
   5   2   0      634.34      618.58     19.34 o 
   6   2   0       47.03       43.62      3.83 o 
   7   2   0      125.44      127.39      5.86 o 
   8   2   0       87.96       87.17      6.11 o 
   9   2   0       58.14       60.71      6.04 o 
  10   2   0        2.48        5.33      5.12 o 
  11   2   0       56.02       55.55      7.58 o 
  12   2   0        0.34       -6.81      6.81 o 
   1   3   0      496.31      421.71     15.05 o 
   2   3   0      184.59      162.16      8.56 o 
   3   3   0      800.53      810.26     21.27 o 
   4   3   0        9.80       10.81      2.91 o 
   5   3   0       35.61       37.06      3.54 o 
   6   3   0        6.65       11.44      3.47 o 
   7   3   0       47.09       53.03      4.84 o 
   8   3   0        3.19       -1.86      5.05 o 
   9   3   0       83.78       97.98      7.23 o 
  10   3   0       30.11       34.64      6.28 o 
  11   3   0        6.67        3.26      6.74 o 
  12   3   0        1.45       -0.56      6.49 o 
   0   4   0     1360.54     1402.14     27.09 o 
   1   4   0      746.27      708.28     19.97 o 
   2   4   0       18.34       23.44      2.98 o 
   3   4   0      945.76     1081.11     24.95 o 
   4   4   0       67.60       81.84      4.14 o 
   5   4   0      439.80      404.09     16.11 o 
   6   4   0       55.01       61.06      4.67 o 
   7   4   0      313.28      318.61     13.19 o 
   8   4   0       78.03       79.56      6.91 o 
   9   4   0        5.79        0.18      5.30 o 
  10   4   0        3.76        5.90      5.47 o 
  11   4   0       10.99        8.53      6.35 o 
  12   4   0        7.86       -4.63      7.37 o 
   1   5   0     1949.15     1958.36     32.74 o 
   2   5   0     1297.66     1327.88     27.23 o 
   3   5   0       42.98       45.76      3.61 o 
   4   5   0        2.16        1.33      3.16 o 
   5   5   0      111.07      111.49      6.04 o 
   6   5   0       12.19       16.25      4.14 o 
   7   5   0       29.77       28.53      5.23 o 
   8   5   0       49.51       59.59      6.49 o 
   9   5   0       14.78       29.16      5.37 o 
  10   5   0        0.01       -3.30      5.58 o 
  11   5   0        2.07        6.18      6.28 o 
   0   6   0        2.69        1.90      2.84 o 
   1   6   0        8.96       10.91      3.19 o 
   2   6   0       45.28       45.55      3.61 o 
   3   6   0       37.49       38.25      3.93 o 
   4   6   0       66.46       72.96      4.81 o 
   5   6   0       56.42       46.50      4.60 o 
   6   6   0       18.64       16.98      4.42 o 
   7   6   0        2.17        0.88      4.53 o 
   8   6   0       60.66       78.05      6.32 o 
   9   6   0       20.91       15.86      5.79 o 
  10   6   0        0.64       -0.49      5.97 o 
  11   6   0        1.04        5.33      6.74 o 
   1   7   0      366.07      363.70     15.09 o 
   2   7   0       10.41       15.90      3.65 o 
   3   7   0      128.77      109.67      5.44 o 
   4   7   0       22.51       26.14      4.11 o 
   5   7   0       19.09       21.30      4.60 o 
   6   7   0       95.19       98.33      6.81 o 
   7   7   0        6.44       10.88      5.33 o 
   8   7   0        9.87       15.37      5.61 o 
   9   7   0       76.80       72.57      7.44 o 
  10   7   0        0.44        1.82      6.35 o 
   0   8   0      217.02      221.75     10.11 o 
   1   8   0        0.27        2.95      3.75 o 
   2   8   0      135.46      114.82      5.69 o 
   3   8   0       58.69       42.15      5.12 o 
   4   8   0       38.44       38.81      5.12 o 
   5   8   0        1.13        4.46      4.60 o 
   6   8   0        0.85        7.26      4.95 o 
   7   8   0       25.95       19.93      6.11 o 
   8   8   0        0.95       -1.16      5.86 o 
   9   8   0        0.43        1.75      6.07 o 
  10   8   0        5.16       -0.28      7.09 o 
   1   9   0        0.36       -0.91      4.18 o 
   2   9   0      167.62      155.25      9.16 o 
   3   9   0       14.67       10.25      5.12 o 
   4   9   0       66.39       61.06      5.97 o 
   5   9   0        2.63        6.11      4.84 o 
   6   9   0       18.10       15.55      5.47 o 
   7   9   0        5.91       -1.82      5.65 o 
   8   9   0        0.11       -4.28      5.83 o 
   9   9   0        1.80        1.86      6.67 o 
   0  10   0        3.40       -4.74      4.74 o 
   1  10   0        4.64        5.02      5.09 o 
   2  10   0        3.52        4.67      5.16 o 
   3  10   0        0.16        1.12      5.05 o 
   4  10   0        8.54        7.69      5.05 o 
   5  10   0       12.91       21.20      5.37 o 
   6  10   0        4.05       17.55      5.33 o 
   7  10   0        1.29       -6.46      6.46 o 
   8  10   0        2.06       -2.46      6.91 o 
   1  11   0       24.50       17.20      5.26 o 
   2  11   0        4.20        2.84      5.69 o 
   3  11   0       23.29       29.51      6.42 o 
   4  11   0       11.51       10.25      6.46 o 
   5  11   0        1.52       -0.70      5.90 o 
   6  11   0        0.34       12.53      5.69 o 
   7  11   0        0.51       -4.56      6.39 o 
   8  11   0        3.02       -1.47      6.77 o 
   0  12   0        4.85       15.05      5.33 o 
   1  12   0        0.01        0.88      5.47 o 
   2  12   0       21.45       20.25      6.28 o 
   3  12   0       23.53        6.32      6.74 o 
   4  12   0       18.13       28.71      6.74 o 
   5  12   0       15.05       18.42      6.74 o 
   6  12   0        7.14       -7.16      7.16 o 
   1  13   0        0.36        9.16      5.69 o 
   2  13   0        2.72        1.26      6.32 o 
   3  13   0       15.42        7.30      6.63 o 
   4  13   0        2.03        2.46      6.60 o 
   5  13   0        0.12        8.60      6.95 o 
   0  14   0        5.57        3.09      7.26 o 
   1  14   0        0.00       -6.67      6.67 o 
   2  14   0        0.03        1.68      6.81 o 
 -12   1   1        0.03       -1.90      6.25 o 
 -11   1   1       47.65       42.95      7.44 o 
 -10   1   1        3.00        7.86      5.16 o 
  -9   1   1        2.26        1.26      4.84 o 
  -8   1   1        3.77        2.49      4.25 o 
  -7   1   1        0.08        0.28      3.51 o 
  -6   1   1        0.43       -0.67      2.95 o 
  -5   1   1      518.68      507.13     17.34 o 
  -4   1   1      236.12      203.36     10.91 o 
  -3   1   1      703.44      676.10     18.99 o 
  -2   1   1     1663.66     1650.91     24.78 o 
  -1   1   1     8812.73     8428.68     44.64 o 
   0   1   1       16.88       22.70      0.86 o 
   1   1   1      263.04      178.38      8.60 o 
   2   1   1     1607.29     1591.25     26.25 o 
   3   1   1       16.27       18.81      2.56 o 
   4   1   1        6.70        4.49      2.67 o 
   5   1   1      303.85      283.02     12.46 o 
   6   1   1      222.13      225.44     12.63 o 
   7   1   1       28.19       43.59      4.53 o 
   8   1   1        6.89        6.18      4.35 o 
   9   1   1       18.75       26.11      5.12 o 
  10   1   1       79.96       91.00      7.30 o 
  11   1   1        5.03       -4.21      6.18 o 
  12   1   1        0.33       -5.02      6.81 o 
 -12   2   1        5.14       14.14      6.53 o 
 -11   2   1        0.51        5.33      5.61 o 
 -10   2   1        0.46        8.60      5.33 o 
  -9   2   1       42.62       37.44      6.14 o 
  -8   2   1      450.12      417.39     14.67 o 
  -7   2   1      204.96      182.80      8.91 o 
  -6   2   1        0.02        3.16      2.95 o 
  -5   2   1        9.60       16.88      2.95 o 
  -4   2   1       31.61       42.15      3.16 o 
  -3   2   1     1408.46     1519.52     27.51 o 
  -2   2   1       78.99       89.70      4.91 o 
  -1   2   1    12875.62    13116.31     66.85 o 
   0   2   1     1717.71     1510.87     15.88 o 
   1   2   1     2608.26     2517.18     30.71 o 
   2   2   1      107.70       95.73      5.09 o 
   3   2   1        5.01       13.55      2.46 o 
   4   2   1      218.38      243.26     12.11 o 
   5   2   1      146.92      152.90      7.97 o 
   6   2   1      151.55      140.62      7.51 o 
   7   2   1      112.14      108.44      6.04 o 
   8   2   1        1.17       -1.65      4.70 o 
   9   2   1       88.44       93.56      6.74 o 
  10   2   1       35.23       15.09      6.60 o 
  11   2   1        2.68       -0.25      6.14 o 
  12   2   1        8.06        0.28      7.05 o 
 -12   3   1        0.26        4.42      6.70 o 
 -11   3   1        0.01        0.49      5.86 o 
 -10   3   1        9.70       16.39      5.93 o 
  -9   3   1       88.77      110.72      6.84 o 
  -8   3   1       44.30       39.55      5.40 o 
  -7   3   1       24.67       22.92      4.11 o 
  -6   3   1       10.95       21.27      3.16 o 
  -5   3   1       54.14       60.22      3.93 o 
  -4   3   1       28.68       43.20      3.19 o 
  -3   3   1     1368.03     1430.39     27.86 o 
  -2   3   1      381.28      347.21     14.53 o 
  -1   3   1        1.82        0.84      2.00 o 
   0   3   1      948.97      893.01     14.38 o 
   1   3   1      407.92      361.81     14.14 o 
   2   3   1        6.58        7.97      2.42 o 
   3   3   1       23.65       31.69      3.02 o 
   4   3   1       34.25       41.66      3.54 o 
   5   3   1      234.88      190.24     10.74 o 
   6   3   1      217.38      202.38     10.35 o 
   7   3   1      122.18      114.96      6.39 o 
   8   3   1       31.69       34.67      5.65 o 
   9   3   1        0.09       -0.39      5.51 o 
  10   3   1       32.85       16.81      7.05 o 
  11   3   1        3.04        2.56      6.28 o 
  12   3   1        1.79       -6.98      6.98 o 
 -12   4   1       11.77        9.69      7.40 o 
 -11   4   1        0.03       -1.79      5.86 o 
 -10   4   1       19.16       23.20      6.21 o 
  -9   4   1       12.94       18.60      5.23 o 
  -8   4   1       29.96       43.59      5.65 o 
  -7   4   1      215.83      198.10      9.83 o 
  -6   4   1        3.09        7.19      3.19 o 
  -5   4   1       74.80       82.43      4.84 o 
  -4   4   1      547.94      588.89     19.30 o 
  -3   4   1      195.23      159.71      8.00 o 
  -2   4   1      108.84      113.67      4.91 o 
  -1   4   1       14.38       15.90      2.53 o 
   0   4   1        8.06       10.38      1.75 o 
   1   4   1        5.40        5.12      2.49 o 
   2   4   1       15.56       19.13      2.84 o 
   3   4   1       54.71       54.74      3.51 o 
   4   4   1      115.28      140.09      5.69 o 
   5   4   1        0.54       -1.97      3.26 o 
   6   4   1       15.13       14.21      3.97 o 
   7   4   1       98.35      105.10      6.42 o 
   8   4   1        9.50       15.20      5.33 o 
   9   4   1       16.84       24.57      5.16 o 
  10   4   1        1.17        7.90      5.47 o 
  11   4   1        3.05        1.05      6.32 o 
 -11   5   1        1.37        3.97      6.35 o 
 -10   5   1        1.12       -0.46      5.83 o 
  -9   5   1        0.00        5.54      4.95 o 
  -8   5   1       20.58       27.20      5.23 o 
  -7   5   1       47.82       48.57      5.12 o 
  -6   5   1       18.00       12.25      4.04 o 
  -5   5   1       54.74       54.46      4.39 o 
  -4   5   1        0.09        0.98      2.91 o 
  -3   5   1       20.28       33.02      3.37 o 
  -2   5   1     1246.72     1375.64     27.51 o 
  -1   5   1        0.11       -1.44      2.63 o 
   0   5   1        2.22        0.53      1.91 o 
   1   5   1       90.92       84.68      4.28 o 
   2   5   1      319.73      344.44     15.09 o 
   3   5   1       82.42       90.12      4.88 o 
   4   5   1      263.68      248.35     11.93 o 
   5   5   1       87.66       73.94      4.88 o 
   6   5   1        5.53       -1.16      4.21 o 
   7   5   1      168.34      209.75     10.04 o 
   8   5   1        8.40       17.23      5.30 o 
   9   5   1       27.12       29.37      6.42 o 
  10   5   1        4.42        5.54      6.11 o 
  11   5   1        0.91       -3.54      6.77 o 
 -11   6   1        1.91        0.56      6.53 o 
 -10   6   1        0.97       -1.72      5.97 o 
  -9   6   1        2.60        0.21      5.54 o 
  -8   6   1        1.61       -3.97      5.33 o 
  -7   6   1       31.90       27.97      5.02 o 
  -6   6   1        4.80        6.56      4.00 o 
  -5   6   1        5.75       10.28      3.68 o 
  -4   6   1        8.70        7.86      3.61 o 
  -3   6   1      135.20      112.19      6.42 o 
  -2   6   1      205.97      227.86     10.91 o 
  -1   6   1       15.47       24.74      3.26 o 
   0   6   1       73.04       77.05      5.76 o 
   1   6   1       65.25       77.66      4.11 o 
   2   6   1       20.11       20.11      3.58 o 
   3   6   1       98.79       98.61      4.67 o 
   4   6   1      626.59      616.58     18.56 o 
   5   6   1        2.28       13.05      4.00 o 
   6   6   1      209.13      208.94     10.04 o 
   7   6   1        2.32       12.42      4.91 o 
   8   6   1        1.98        2.28      5.23 o 
   9   6   1       26.04       26.74      6.28 o 
  10   6   1       42.57       46.88      7.69 o 
  11   6   1       14.68       15.44      7.47 o 
 -11   7   1        4.42        4.63      7.12 o 
 -10   7   1        4.36        1.02      6.67 o 
  -9   7   1        8.65       12.91      6.07 o 
  -8   7   1        2.14        0.63      5.30 o 
  -7   7   1       29.39       36.74      5.83 o 
  -6   7   1       81.64       83.63      6.25 o 
  -5   7   1      172.40      149.60      7.69 o 
  -4   7   1        4.59        6.00      3.90 o 
  -3   7   1        6.30        4.67      3.44 o 
  -2   7   1      290.50      325.07     14.04 o 
  -1   7   1       27.67       33.76      3.90 o 
   0   7   1      165.27      196.98      6.45 o 
   1   7   1      330.46      303.31     13.90 o 
   2   7   1       60.56       65.80      4.42 o 
   3   7   1       72.17       67.59      4.63 o 
   4   7   1        3.15        7.02      4.00 o 
   5   7   1        4.06        4.11      4.35 o 
   6   7   1        2.00        4.14      4.77 o 
   7   7   1       36.27       45.16      5.72 o 
   8   7   1       14.87       29.79      5.90 o 
   9   7   1       21.56       17.65      6.56 o 
  10   7   1        3.19        2.67      6.46 o 
 -10   8   1        1.14       -6.32      6.95 o 
  -9   8   1        6.35       11.12      5.93 o 
  -8   8   1        0.28        1.16      5.61 o 
  -7   8   1      163.15      153.43      8.32 o 
  -6   8   1       97.84       91.31      6.46 o 
  -5   8   1       40.02       48.01      5.44 o 
  -4   8   1        0.00        3.79      4.35 o 
  -3   8   1        1.72        6.35      3.97 o 
  -2   8   1       54.80       47.24      4.70 o 
  -1   8   1      131.14      150.02      6.88 o 
   0   8   1      108.42      120.19      5.49 o 
   1   8   1       17.08       13.48      3.79 o 
   2   8   1        0.00        1.82      3.65 o 
   3   8   1       77.90       70.64      5.30 o 
   4   8   1       53.93       58.96      5.58 o 
   5   8   1        1.34       -1.05      4.98 o 
   6   8   1        5.75        4.18      5.19 o 
   7   8   1       16.05       15.65      5.79 o 
   8   8   1       12.08        8.53      6.35 o 
   9   8   1        0.95        6.11      5.93 o 
  10   8   1       18.97       21.51      7.16 o 
  -9   9   1       18.18       11.12      6.88 o 
  -8   9   1       22.00       25.41      6.42 o 
  -7   9   1        2.55        3.58      5.54 o 
  -6   9   1       30.33       25.23      6.07 o 
  -5   9   1        5.95        4.91      5.12 o 
  -4   9   1        5.82       -1.05      5.16 o 
  -3   9   1       22.64       24.00      4.81 o 
  -2   9   1       73.41       68.64      5.83 o 
  -1   9   1       22.43       27.90      4.63 o 
   0   9   1        5.77        4.29      3.10 o 
   1   9   1        1.40        0.63      4.42 o 
   2   9   1      150.43      138.58      7.02 o 
   3   9   1      116.46      131.67      6.95 o 
   4   9   1       37.04       37.94      5.79 o 
   5   9   1       30.64       24.64      5.76 o 
   6   9   1       25.31       21.90      5.83 o 
   7   9   1        5.19        0.91      5.58 o 
   8   9   1       16.92       11.02      6.42 o 
   9   9   1       10.95       10.63      6.91 o 
  -9  10   1        0.29        4.00      6.63 o 
  -8  10   1        0.47        7.30      6.60 o 
  -7  10   1        4.04        4.88      6.00 o 
  -6  10   1        0.05       -4.98      5.69 o 
  -5  10   1        3.65       11.16      4.98 o 
  -4  10   1       68.05       56.46      6.49 o 
  -3  10   1       21.98       28.39      5.47 o 
  -2  10   1       22.77       19.23      5.37 o 
  -1  10   1      101.79       99.31      6.84 o 
   0  10   1        1.38        6.36      3.41 o 
   1  10   1       71.56       68.82      6.25 o 
   2  10   1       13.33       21.97      5.61 o 
   3  10   1       52.64       56.67      6.25 o 
   4  10   1       16.11       22.39      5.54 o 
   5  10   1        0.01       -0.42      5.51 o 
   6  10   1        0.55        3.47      5.37 o 
   7  10   1       12.11       16.28      6.42 o 
   8  10   1        0.30       -6.91      6.91 o 
  -8  11   1        1.70        3.79      6.81 o 
  -7  11   1        5.85        4.28      6.56 o 
  -6  11   1        1.53        1.75      6.32 o 
  -5  11   1        0.02       -0.70      5.83 o 
  -4  11   1       43.38       46.50      6.63 o 
  -3  11   1        5.78        4.39      5.54 o 
  -2  11   1        0.14       -5.40      5.40 o 
  -1  11   1       15.04        8.56      5.05 o 
   0  11   1        5.48        3.96      4.46 o 
   1  11   1      133.95      142.41      7.72 o 
   2  11   1      225.61      225.54      9.62 o 
   3  11   1       41.50       46.67      6.11 o 
   4  11   1       17.26       22.95      6.07 o 
   5  11   1        4.44        7.86      5.83 o 
   6  11   1        1.43       13.19      5.72 o 
   7  11   1        0.16       -6.63      6.63 o 
  -6  12   1        0.03       -5.76      6.35 o 
  -5  12   1       26.30       29.20      6.70 o 
  -4  12   1       30.61       38.46      7.26 o 
  -3  12   1       28.17       34.29      6.32 o 
  -2  12   1        0.05        4.77      5.72 o 
  -1  12   1        0.63        2.88      5.19 o 
   0  12   1        0.62        1.23      3.80 o 
   1  12   1        3.38        3.54      5.61 o 
   2  12   1        5.03       12.14      5.86 o 
   3  12   1       10.52        5.90      6.32 o 
   4  12   1       11.45        4.00      6.60 o 
   5  12   1        0.30       -0.25      6.35 o 
   6  12   1        4.68        7.79      7.09 o 
  -5  13   1        0.46        6.56      6.81 o 
  -4  13   1       14.35        7.93      7.33 o 
  -3  13   1       24.73       17.65      7.33 o 
  -2  13   1        1.99       -1.51      6.32 o 
  -1  13   1        0.06       10.14      5.40 o 
   0  13   1        4.44       11.76      4.27 o 
   1  13   1        0.86       -6.42      6.42 o 
   2  13   1        0.20       -6.39      6.39 o 
   3  13   1        1.36        3.93      6.46 o 
   4  13   1        5.66        4.42      6.77 o 
   5  13   1        2.73       12.42      6.84 o 
  -2  14   1        0.00       -1.97      6.95 o 
  -1  14   1        6.71       17.09      6.60 o 
   0  14   1        0.56       -2.67      4.80 o 
   1  14   1        0.97       18.25      6.60 o 
   2  14   1        4.70        6.81      6.70 o 
 -12   0   2        3.16        7.40      5.79 o 
 -11   0   2        6.49        5.58      5.86 o 
 -10   0   2        0.00       -4.28      5.16 o 
  -9   0   2        1.42        4.42      4.74 o 
  -8   0   2       48.37       45.38      5.19 o 
  -7   0   2       55.17       59.20      4.49 o 
  -6   0   2        0.07        2.04      3.09 o 
  -5   0   2      133.88      125.42      7.23 o 
  -4   0   2     1143.05     1309.46     26.46 o 
  -3   0   2     3476.93     3857.30     42.53 o 
  -2   0   2       24.10       22.95      2.07 o 
  -1   0   2      248.81      184.76      7.97 o 
   0   0   2       51.31       53.36      1.86 o 
   1   0   2      583.17      610.05     15.02 o 
   2   0   2      369.40      363.21     14.74 o 
   3   0   2     3926.38     3559.01     43.23 o 
   4   0   2      424.06      444.07     16.39 o 
   5   0   2      682.93      711.37     20.07 o 
   6   0   2        0.65       -1.68      3.40 o 
   7   0   2       23.11       13.69      4.28 o 
   8   0   2        0.40        0.35      4.49 o 
   9   0   2        6.39        8.81      5.40 o 
  10   0   2        9.68        1.33      5.83 o 
  11   0   2       50.67       51.27      7.05 o 
  12   0   2        2.91       -1.44      6.81 o 
 -12   1   2        2.71        4.53      6.60 o 
 -11   1   2       18.47       19.90      6.28 o 
 -10   1   2        1.26       11.90      5.12 o 
  -9   1   2       82.00       80.15      6.25 o 
  -8   1   2        1.72        5.86      3.90 o 
  -7   1   2       33.45       43.30      4.14 o 
  -6   1   2        0.13       -0.21      2.91 o 
  -5   1   2       67.17       70.05      3.61 o 
  -4   1   2      630.12      609.98     18.46 o 
  -3   1   2     6425.40     6431.79     55.20 o 
  -2   1   2    25065.57    25356.39    503.37 o 
  -1   1   2      354.73      537.59     13.55 o 
   0   1   2      103.20      124.45      4.50 o 
   1   1   2    15627.17    14445.35     71.66 o 
   2   1   2     2508.66     2340.20     33.27 o 
   3   1   2      518.65      481.33     17.51 o 
   4   1   2      883.75      807.91     22.25 o 
   5   1   2      525.89      507.37     17.48 o 
   6   1   2      671.02      650.38     19.30 o 
   7   1   2       37.65       42.81      4.49 o 
   8   1   2       48.93       37.34      5.47 o 
   9   1   2        3.10        2.70      5.05 o 
  10   1   2        4.07        3.79      5.65 o 
  11   1   2       17.19       12.25      7.09 o 
  12   1   2        1.97       -5.16      6.88 o 
 -12   2   2        5.90       17.20      6.35 o 
 -11   2   2       35.55       38.99      7.40 o 
 -10   2   2       13.10        5.65      6.14 o 
  -9   2   2        6.22        7.05      4.95 o 
  -8   2   2      195.33      203.01     10.00 o 
  -7   2   2      126.57      127.91      6.25 o 
  -6   2   2      108.32      120.16      6.95 o 
  -5   2   2        4.56        9.05      2.56 o 
  -4   2   2        7.62        4.91      2.77 o 
  -3   2   2       11.18       13.90      2.42 o 
  -2   2   2     6784.34     6964.64     55.03 o 
  -1   2   2     5162.52     4894.65     42.81 o 
   0   2   2      356.94      324.00      8.76 o 
   1   2   2     1629.07     1526.50     25.72 o 
   2   2   2     1124.39     1004.57     23.13 o 
   3   2   2       48.51       71.73      3.30 o 
   4   2   2       21.42       26.57      3.26 o 
   5   2   2        4.72        5.37      3.05 o 
   6   2   2       41.45       39.27      4.35 o 
   7   2   2       55.80       60.68      4.91 o 
   8   2   2        0.33        3.44      4.70 o 
   9   2   2       39.22       45.09      5.90 o 
  10   2   2       14.29       18.70      6.00 o 
  11   2   2        2.32        2.60      6.14 o 
  12   2   2        0.05        4.63      6.63 o 
 -12   3   2        2.25       -0.56      6.56 o 
 -11   3   2        1.79        3.65      6.11 o 
 -10   3   2        0.80       -3.65      5.19 o 
  -9   3   2      103.23       86.85      7.30 o 
  -8   3   2       28.33       27.09      4.84 o 
  -7   3   2       54.62       53.03      4.81 o 
  -6   3   2        2.84        1.09      3.09 o 
  -5   3   2      134.24      161.88      8.35 o 
  -4   3   2      258.78      316.85     14.42 o 
  -3   3   2       32.61       30.67      2.77 o 
  -2   3   2        0.11        3.26      2.28 o 
  -1   3   2      421.17      410.34     14.60 o 
   0   3   2      223.58      252.83      8.71 o 
   1   3   2      296.86      278.11     12.98 o 
   2   3   2      114.30      102.51      4.32 o 
   3   3   2       60.45       38.50      3.19 o 
   4   3   2       65.66       75.31      4.00 o 
   5   3   2      188.73      190.84      9.90 o 
   6   3   2      132.09      147.50      7.23 o 
   7   3   2       11.83        9.44      4.28 o 
   8   3   2        0.21       -5.05      5.05 o 
   9   3   2      105.86       92.43      7.26 o 
  10   3   2        4.14        4.39      5.61 o 
  11   3   2        4.32        2.11      6.70 o 
 -12   4   2        0.68       -1.40      6.46 o 
 -11   4   2        8.99       18.92      6.00 o 
 -10   4   2       14.58       23.97      5.86 o 
  -9   4   2       25.85       34.04      5.69 o 
  -8   4   2       91.03       88.71      6.35 o 
  -7   4   2       13.37        6.49      4.25 o 
  -6   4   2       12.83        6.39      3.44 o 
  -5   4   2      160.93      187.89      8.81 o 
  -4   4   2      913.92      925.29     23.37 o 
  -3   4   2      198.50      209.96     11.05 o 
  -2   4   2      416.16      358.54     15.05 o 
  -1   4   2      248.69      303.48     12.14 o 
   0   4   2      172.48      181.17      6.48 o 
   1   4   2       35.97       31.27      2.95 o 
   2   4   2       63.92       77.63      3.61 o 
   3   4   2      930.64      935.93     23.62 o 
   4   4   2       78.41       78.29      4.28 o 
   5   4   2       58.93       72.89      4.67 o 
   6   4   2        1.45       -0.28      3.83 o 
   7   4   2      165.45      153.15      7.72 o 
   8   4   2       41.88       44.08      6.14 o 
   9   4   2       12.36        7.93      5.72 o 
  10   4   2        8.51       11.93      5.61 o 
  11   4   2        3.49        4.88      6.32 o 
 -11   5   2        0.24        7.58      6.04 o 
 -10   5   2        1.28       -1.16      5.69 o 
  -9   5   2        1.44        3.26      4.98 o 
  -8   5   2        0.01        5.02      4.39 o 
  -7   5   2        1.28        3.72      4.49 o 
  -6   5   2      139.15      138.72      6.04 o 
  -5   5   2       22.12       27.16      3.75 o 
  -4   5   2       15.83       15.20      3.23 o 
  -3   5   2       75.41       76.40      4.14 o 
  -2   5   2      986.60      984.39     23.83 o 
  -1   5   2      134.88      146.72      7.26 o 
   0   5   2       49.25       57.72      5.30 o 
   1   5   2       56.53       66.78      3.97 o 
   2   5   2      406.97      381.42     16.28 o 
   3   5   2      672.76      640.30     20.07 o 
   4   5   2        6.09        6.88      3.47 o 
   5   5   2      175.42      149.81      7.26 o 
   6   5   2       40.14       43.69      5.05 o 
   7   5   2       17.72       21.34      5.26 o 
   8   5   2       16.18       20.25      5.97 o 
   9   5   2        0.81       -4.60      5.72 o 
  10   5   2        0.00        1.72      5.83 o 
  11   5   2        2.57       16.84      6.88 o 
 -11   6   2        2.36       -4.11      6.74 o 
 -10   6   2        0.09       11.44      5.51 o 
  -9   6   2        1.42        2.60      5.33 o 
  -8   6   2       56.01       55.20      6.07 o 
  -7   6   2      111.83      106.23      6.60 o 
  -6   6   2       18.86       21.09      4.46 o 
  -5   6   2       70.64       77.38      5.19 o 
  -4   6   2       67.90       59.55      4.35 o 
  -3   6   2      213.23      220.98     11.02 o 
  -2   6   2       15.34       13.34      3.44 o 
  -1   6   2      319.55      331.38     14.63 o 
   0   6   2      986.21     1069.55     19.48 o 
   1   6   2       32.59       33.27      3.75 o 
   2   6   2      330.03      275.94     13.48 o 
   3   6   2        1.00        7.02      3.30 o 
   4   6   2      124.12      132.79      7.54 o 
   5   6   2       38.94       38.15      4.98 o 
   6   6   2      131.58      128.86      7.37 o 
   7   6   2      198.61      219.23      9.65 o 
   8   6   2       16.56       12.28      6.28 o 
   9   6   2       13.89        3.68      6.28 o 
  10   6   2       35.58       36.64      7.47 o 
  11   6   2        1.58       -7.30      7.33 o 
 -11   7   2        0.07        0.88      6.63 o 
 -10   7   2       12.10        9.79      6.67 o 
  -9   7   2        9.49        4.14      5.54 o 
  -8   7   2       18.62       15.02      5.33 o 
  -7   7   2       58.33       56.71      5.97 o 
  -6   7   2       50.43       53.27      5.58 o 
  -5   7   2        1.19       -1.05      4.11 o 
  -4   7   2        6.66        2.77      3.72 o 
  -3   7   2        2.54        4.81      3.47 o 
  -2   7   2       31.01       30.85      4.11 o 
  -1   7   2      223.02      200.28      9.44 o 
   0   7   2      256.73      248.73      8.03 o 
   1   7   2        0.87        1.90      3.54 o 
   2   7   2       20.98       20.49      3.75 o 
   3   7   2       37.91       43.20      4.18 o 
   4   7   2       44.75       39.83      5.02 o 
   5   7   2      300.26      275.20     12.00 o 
   6   7   2      111.11      109.38      7.12 o 
   7   7   2        2.20        1.30      5.05 o 
   8   7   2       42.11       38.71      6.70 o 
   9   7   2        6.33        7.58      6.49 o 
  10   7   2       14.27        6.84      7.54 o 
 -10   8   2        1.13        2.74      6.21 o 
  -9   8   2        5.24        7.62      6.18 o 
  -8   8   2        0.81        6.67      5.23 o 
  -7   8   2        0.11        7.54      5.05 o 
  -6   8   2       73.66       63.27      5.97 o 
  -5   8   2       60.70       45.27      5.58 o 
  -4   8   2       43.75       39.76      4.91 o 
  -3   8   2        2.81        5.79      3.79 o 
  -2   8   2      111.73      118.05      6.42 o 
  -1   8   2       25.62       31.02      4.32 o 
   0   8   2       81.52       75.49      3.60 o 
   1   8   2        4.60        3.58      3.97 o 
   2   8   2        0.35       -1.58      3.86 o 
   3   8   2       31.66       35.69      4.84 o 
   4   8   2       44.54       62.92      5.61 o 
   5   8   2        1.89        2.14      4.81 o 
   6   8   2        0.01        3.05      4.74 o 
   7   8   2       32.08       35.72      5.83 o 
   8   8   2        5.02       -0.74      6.21 o 
   9   8   2        6.02        3.37      6.74 o 
  10   8   2        7.12        9.55      7.16 o 
  -9   9   2        0.31       -0.77      6.46 o 
  -8   9   2        0.25       -6.07      6.07 o 
  -7   9   2        0.15       -5.33      5.54 o 
  -6   9   2       10.46       13.27      5.37 o 
  -5   9   2        2.01        3.93      5.16 o 
  -4   9   2        8.01       13.69      4.74 o 
  -3   9   2        0.07        0.18      4.56 o 
  -2   9   2       85.60       65.20      5.61 o 
  -1   9   2       17.67       19.69      4.42 o 
   0   9   2       14.15       15.38      4.16 o 
   1   9   2      202.11      235.19     10.88 o 
   2   9   2        0.21        0.32      4.74 o 
   3   9   2       91.43       96.93      6.25 o 
   4   9   2        0.49        6.63      5.02 o 
   5   9   2        3.49        3.19      4.84 o 
   6   9   2       17.89       17.65      5.76 o 
   7   9   2        1.69       15.27      5.33 o 
   8   9   2        2.40        4.70      6.00 o 
   9   9   2        0.13        5.30      6.60 o 
  -9  10   2        3.28       -4.25      6.84 o 
  -8  10   2        9.46       -2.60      6.74 o 
  -7  10   2        0.02        1.97      5.58 o 
  -6  10   2        1.50       -3.16      5.51 o 
  -5  10   2       15.39       16.70      5.69 o 
  -4  10   2       69.92       63.45      6.35 o 
  -3  10   2        0.75        6.84      5.05 o 
  -2  10   2       56.47       64.29      5.97 o 
  -1  10   2       10.87       13.83      4.98 o 
   0  10   2       34.55       37.51      4.20 o 
   1  10   2       37.24       38.36      6.14 o 
   2  10   2      276.49      275.94     10.91 o 
   3  10   2        0.13       -3.44      5.40 o 
   4  10   2        0.81       10.70      4.98 o 
   5  10   2       15.41        5.93      5.93 o 
   6  10   2        9.57        8.25      6.25 o 
   7  10   2       21.96       24.04      6.67 o 
   8  10   2        1.10        9.58      6.46 o 
  -8  11   2        1.37        1.97      6.49 o 
  -7  11   2        0.97        0.00      6.25 o 
  -6  11   2        7.87        6.49      5.79 o 
  -5  11   2        6.66        7.47      5.79 o 
  -4  11   2        0.28       -1.09      5.58 o 
  -3  11   2        3.20        5.33      5.58 o 
  -2  11   2       18.31       24.92      5.86 o 
  -1  11   2        0.75        0.00      5.26 o 
   0  11   2        0.00       -1.33      3.71 o 
   1  11   2        0.65       10.00      5.54 o 
   2  11   2       53.91       63.55      6.53 o 
   3  11   2        4.61        3.02      5.61 o 
   4  11   2        0.39        8.25      5.40 o 
   5  11   2        0.57       -6.32      6.32 o 
   6  11   2        1.15        5.16      6.35 o 
   7  11   2        3.65        0.84      7.05 o 
  -7  12   2        0.70        8.14      7.05 o 
  -6  12   2        0.01       -0.28      7.19 o 
  -5  12   2        7.30       23.23      6.25 o 
  -4  12   2       32.87       42.71      6.84 o 
  -3  12   2       23.08        3.83      6.60 o 
  -2  12   2        0.48       -3.51      6.07 o 
  -1  12   2        0.04        1.79      5.33 o 
   0  12   2        2.87        9.55      3.89 o 
   1  12   2       29.84       25.79      6.28 o 
   2  12   2       14.41       27.83      6.21 o 
   3  12   2        0.01       -2.39      6.14 o 
   4  12   2       13.13        2.81      6.53 o 
   5  12   2        0.03       -6.60      6.60 o 
   6  12   2        2.39       -4.81      7.16 o 
  -5  13   2        3.07       -6.56      7.19 o 
  -4  13   2        8.82       10.00      6.84 o 
  -3  13   2        0.47        0.81      6.60 o 
  -2  13   2        5.05        4.95      6.39 o 
  -1  13   2        1.10       -5.47      6.11 o 
   0  13   2       11.28       28.43      7.14 o 
   1  13   2        1.81       -3.51      6.53 o 
   2  13   2        1.92        0.77      6.56 o 
   3  13   2        5.98       -0.28      6.77 o 
   4  13   2        1.77       15.13      6.77 o 
  -2  14   2        0.16        7.79      6.84 o 
  -1  14   2        5.25       -6.63      6.98 o 
   0  14   2        0.02        0.88      4.85 o 
   1  14   2        0.34        9.19      6.53 o 
   2  14   2        3.24       -1.72      7.26 o 
 -12   1   3        0.04        4.74      6.07 o 
 -11   1   3        5.36       10.00      6.04 o 
 -10   1   3      107.87      109.00      7.58 o 
  -9   1   3       23.51       24.81      4.95 o 
  -8   1   3       51.44       46.04      5.23 o 
  -7   1   3       23.09       21.93      4.14 o 
  -6   1   3        6.93       -1.19      3.02 o 
  -5   1   3       19.47       21.37      3.05 o 
  -4   1   3       14.57       19.79      2.67 o 
  -3   1   3     3500.01     3521.85     41.66 o 
  -2   1   3    17023.00    16279.13     83.49 o 
  -1   1   3     3451.55     3159.41     35.51 o 
   0   1   3     6036.08     5969.43     33.83 o 
   1   1   3     3526.00     3427.87     39.20 o 
   2   1   3     3260.58     3269.57     41.02 o 
   3   1   3       24.54       23.20      3.05 o 
   4   1   3      229.96      268.95     12.07 o 
   5   1   3      146.99      169.29      8.84 o 
   6   1   3       56.29       60.85      4.67 o 
   7   1   3        3.55        6.25      3.93 o 
   8   1   3        1.78        9.86      4.63 o 
   9   1   3       34.81       29.02      5.90 o 
  10   1   3       89.41       90.12      7.76 o 
  11   1   3       20.64       13.69      6.95 o 
 -12   2   3       20.05       24.85      7.30 o 
 -11   2   3        0.06        5.72      5.40 o 
 -10   2   3       28.97       21.83      5.93 o 
  -9   2   3        1.15       -1.26      5.02 o 
  -8   2   3      104.85       87.87      6.07 o 
  -7   2   3        1.82        8.63      3.30 o 
  -6   2   3       30.25       28.60      3.58 o 
  -5   2   3     1049.08     1102.13     25.23 o 
  -4   2   3      101.43      137.18      6.18 o 
  -3   2   3      792.15      803.00     21.27 o 
  -2   2   3     3576.79     3802.73     42.36 o 
  -1   2   3       56.14       65.34      2.95 o 
   0   2   3      469.96      486.39     15.56 o 
   1   2   3     1036.37     1090.41     23.16 o 
   2   2   3       23.97       33.09      3.05 o 
   3   2   3       12.95       26.71      3.16 o 
   4   2   3      232.57      269.58     13.41 o 
   5   2   3       82.47       80.61      4.74 o 
   6   2   3       52.37       54.11      4.74 o 
   7   2   3        0.19       -2.04      4.11 o 
   8   2   3       72.77       63.27      6.11 o 
   9   2   3        7.11        5.90      5.51 o 
  10   2   3        0.20        4.67      5.76 o 
  11   2   3        0.36        3.47      6.32 o 
 -12   3   3        0.00       -1.09      6.60 o 
 -11   3   3       17.99       19.20      6.56 o 
 -10   3   3       30.88       36.46      6.00 o 
  -9   3   3      248.07      228.77     10.32 o 
  -8   3   3       43.14       51.76      5.12 o 
  -7   3   3       51.68       45.76      4.42 o 
  -6   3   3        5.82        3.72      3.37 o 
  -5   3   3        8.11        7.23      3.12 o 
  -4   3   3     2667.83     2700.96     38.92 o 
  -3   3   3     2245.72     2368.80     36.32 o 
  -2   3   3      804.93      839.42     21.23 o 
  -1   3   3      351.17      359.28     13.86 o 
   0   3   3       12.17       16.10      1.68 o 
   1   3   3       89.39       97.63      5.12 o 
   2   3   3      525.90      555.70     18.49 o 
   3   3   3      305.15      297.06     14.14 o 
   4   3   3       68.58       63.55      4.18 o 
   5   3   3      848.65      887.08     21.48 o 
   6   3   3        2.00       -1.37      3.79 o 
   7   3   3       34.05       29.76      5.12 o 
   8   3   3        6.78        7.33      5.26 o 
   9   3   3        1.99        0.21      5.54 o 
  10   3   3        1.10       -2.39      5.51 o 
  11   3   3        0.86       -2.18      6.49 o 
 -12   4   3        0.00        1.12      6.39 o 
 -11   4   3        0.77       -1.02      5.83 o 
 -10   4   3       13.93       25.20      5.58 o 
  -9   4   3       22.76       13.79      5.19 o 
  -8   4   3       10.24        2.88      4.70 o 
  -7   4   3        5.02        2.11      4.07 o 
  -6   4   3        1.49        7.40      3.19 o 
  -5   4   3      119.20      112.05      6.95 o 
  -4   4   3       39.30       43.59      3.72 o 
  -3   4   3       62.85       66.82      3.68 o 
  -2   4   3      515.93      571.21     18.18 o 
  -1   4   3      195.13      217.79     10.88 o 
   0   4   3       11.71        8.41      1.88 o 
   1   4   3       42.55       44.39      3.33 o 
   2   4   3      263.48      242.07     12.18 o 
   3   4   3      184.99      156.69      7.72 o 
   4   4   3       27.76       30.88      3.86 o 
   5   4   3        1.78        6.49      3.51 o 
   6   4   3        8.51        3.79      4.42 o 
   7   4   3       49.47       71.03      6.00 o 
   8   4   3      116.12      125.74      8.00 o 
   9   4   3        4.22        1.51      5.65 o 
  10   4   3        3.56        1.23      6.25 o 
  11   4   3        1.52       -7.05      7.05 o 
 -12   5   3        0.16        8.11      6.11 o 
 -11   5   3        0.77       -0.53      6.14 o 
 -10   5   3        5.51       14.32      5.44 o 
  -9   5   3       22.86       12.67      5.30 o 
  -8   5   3        4.21        0.91      4.49 o 
  -7   5   3        3.64        1.47      4.18 o 
  -6   5   3       82.60       85.45      5.47 o 
  -5   5   3        2.97       -0.74      3.30 o 
  -4   5   3       76.59       73.34      4.21 o 
  -3   5   3      186.23      176.76      8.35 o 
  -2   5   3        6.74        6.28      2.88 o 
  -1   5   3      112.23      122.47      5.51 o 
   0   5   3       48.99       62.61      2.54 o 
   1   5   3       52.66       60.22      3.68 o 
   2   5   3      629.86      646.06     20.18 o 
   3   5   3       25.97       31.72      3.72 o 
   4   5   3       84.57       65.59      4.91 o 
   5   5   3      440.03      404.30     15.37 o 
   6   5   3       41.97       43.09      5.44 o 
   7   5   3       14.46        8.11      5.23 o 
   8   5   3       63.34       71.48      7.02 o 
   9   5   3       27.66       47.94      6.42 o 
  10   5   3        2.45        3.83      6.60 o 
  11   5   3        3.15       -7.44      7.44 o 
 -11   6   3        1.50       -6.28      6.28 o 
 -10   6   3        4.69        4.84      5.79 o 
  -9   6   3       19.31       17.30      5.54 o 
  -8   6   3       13.55       13.41      5.30 o 
  -7   6   3      106.11      107.17      6.35 o 
  -6   6   3       30.01       40.32      4.81 o 
  -5   6   3       46.82       43.73      4.49 o 
  -4   6   3       45.97       58.18      4.14 o 
  -3   6   3       76.81      102.30      5.26 o 
  -2   6   3       89.53       99.38      4.88 o 
  -1   6   3      106.02       78.57      4.42 o 
   0   6   3      745.23      694.65     16.49 o 
   1   6   3        1.78       -3.33      3.33 o 
   2   6   3        0.25        0.67      3.05 o 
   3   6   3       38.89       36.18      3.97 o 
   4   6   3       32.02       30.25      4.42 o 
   5   6   3      196.84      220.66     10.04 o 
   6   6   3       95.18      118.12      6.98 o 
   7   6   3        0.06        2.49      5.09 o 
   8   6   3        6.85        6.35      5.97 o 
   9   6   3       29.87       43.55      6.70 o 
  10   6   3        1.30        2.14      6.56 o 
 -11   7   3        2.11        3.72      6.63 o 
 -10   7   3        0.01       -2.07      5.83 o 
  -9   7   3        0.84        4.14      5.40 o 
  -8   7   3       23.46       15.65      5.58 o 
  -7   7   3       15.41       15.97      5.05 o 
  -6   7   3       43.95       42.74      5.33 o 
  -5   7   3       82.27       75.84      5.58 o 
  -4   7   3        0.02        1.12      3.72 o 
  -3   7   3        2.00        3.44      3.65 o 
  -2   7   3       13.70        6.04      3.68 o 
  -1   7   3       25.01       33.93      3.75 o 
   0   7   3        6.22        5.11      5.40 o 
   1   7   3        0.52        2.60      3.47 o 
   2   7   3       10.26        7.16      3.90 o 
   3   7   3       11.81        9.02      3.90 o 
   4   7   3      214.82      208.31     11.37 o 
   5   7   3       43.53       38.81      6.21 o 
   6   7   3       19.55       18.39      5.61 o 
   7   7   3        1.75       -2.28      5.47 o 
   8   7   3      106.54      101.10      8.28 o 
   9   7   3       12.28       11.33      6.39 o 
  10   7   3        3.29        3.65      6.74 o 
 -10   8   3        1.82        2.98      6.56 o 
  -9   8   3        4.45        2.70      5.79 o 
  -8   8   3        0.54       -0.46      5.54 o 
  -7   8   3        0.13       -5.26      5.26 o 
  -6   8   3       43.90       35.51      5.97 o 
  -5   8   3        2.86        6.46      4.67 o 
  -4   8   3       13.48       23.02      4.35 o 
  -3   8   3        1.33        7.54      3.97 o 
  -2   8   3       21.93       21.72      4.39 o 
  -1   8   3      576.75      516.43     16.60 o 
   0   8   3       42.75       49.02      3.40 o 
   1   8   3      125.82      125.25      6.07 o 
   2   8   3        4.10        1.05      3.97 o 
   3   8   3       55.93       55.80      5.47 o 
   4   8   3      127.67      125.46      6.91 o 
   5   8   3        7.39       10.91      5.26 o 
   6   8   3       15.67       26.04      5.33 o 
   7   8   3        0.28       -2.25      5.69 o 
   8   8   3        9.94       11.51      6.70 o 
   9   8   3       33.06       34.81      7.12 o 
 -10   9   3       11.61       -0.60      7.83 o 
  -9   9   3        9.95       18.67      5.76 o 
  -8   9   3       12.00        1.93      6.18 o 
  -7   9   3        9.75        2.91      5.58 o 
  -6   9   3        5.47        0.21      5.30 o 
  -5   9   3       37.23       34.64      5.54 o 
  -4   9   3        1.12        0.35      4.46 o 
  -3   9   3       84.18       90.05      6.39 o 
  -2   9   3        3.62       11.37      4.39 o 
  -1   9   3      404.82      400.02     13.93 o 
   0   9   3       24.21       22.35      3.64 o 
   1   9   3       66.72       74.68      6.25 o 
   2   9   3        5.58        4.70      4.70 o 
   3   9   3        8.58       11.58      5.16 o 
   4   9   3        6.56        8.18      5.33 o 
   5   9   3       12.39       14.70      5.65 o 
   6   9   3       11.49       15.93      5.30 o 
   7   9   3        2.51        7.02      5.90 o 
   8   9   3        0.78       -6.49      6.49 o 
   9   9   3        2.49        6.56      6.98 o 
  -9  10   3        4.58       14.70      6.56 o 
  -8  10   3        1.13        6.53      6.07 o 
  -7  10   3        1.85        1.97      5.97 o 
  -6  10   3       17.49       16.46      5.76 o 
  -5  10   3        1.36        0.00      5.54 o 
  -4  10   3       36.60       27.06      5.65 o 
  -3  10   3        3.17        0.56      5.05 o 
  -2  10   3        0.34        1.12      4.88 o 
  -1  10   3      106.85       90.86      6.70 o 
   0  10   3      250.01      247.13      7.59 o 
   1  10   3        0.07        8.14      5.19 o 
   2  10   3        8.04       20.42      5.54 o 
   3  10   3        5.94        0.91      5.23 o 
   4  10   3       19.29       31.23      5.58 o 
   5  10   3       15.33       21.37      5.86 o 
   6  10   3        9.57        4.11      6.04 o 
   7  10   3        0.01        2.35      6.49 o 
   8  10   3        0.24        0.88      7.12 o 
  -8  11   3        0.02        8.77      6.35 o 
  -7  11   3       11.31       10.67      6.63 o 
  -6  11   3        0.22       -3.02      5.90 o 
  -5  11   3        8.36        9.16      5.90 o 
  -4  11   3        0.55       -1.75      5.33 o 
  -3  11   3        0.48       10.56      5.37 o 
  -2  11   3       33.59       29.23      6.14 o 
  -1  11   3        2.34       -5.02      5.44 o 
   0  11   3        3.03       -0.77      5.46 o 
   1  11   3       35.63       28.11      5.76 o 
   2  11   3       11.01        0.63      5.86 o 
   3  11   3        0.15       11.83      5.44 o 
   4  11   3        0.06       10.98      5.44 o 
   5  11   3        2.34       -1.72      5.97 o 
   6  11   3        5.18        3.44      6.70 o 
   7  11   3        2.61        7.69      6.98 o 
  -7  12   3        0.28       -4.95      7.65 o 
  -6  12   3        0.59       -6.98      6.98 o 
  -5  12   3        5.08       14.28      6.39 o 
  -4  12   3        0.73        8.60      5.83 o 
  -3  12   3        1.04       -5.90      5.90 o 
  -2  12   3        0.43        1.65      5.61 o 
  -1  12   3        2.11        7.90      5.44 o 
   0  12   3        8.34        5.20      4.09 o 
   1  12   3        1.70        6.18      5.51 o 
   2  12   3        0.07        0.70      5.86 o 
   3  12   3        6.15        4.39      6.11 o 
   4  12   3        0.59       -6.28      6.28 o 
   5  12   3        2.95        2.46      6.63 o 
   6  12   3        0.41        0.56      7.30 o 
  -5  13   3        0.28        0.56      6.91 o 
  -4  13   3        0.22       -7.12      7.12 o 
  -3  13   3        4.39       10.98      6.32 o 
  -2  13   3        3.77       10.53      6.11 o 
  -1  13   3        1.51       -2.28      6.14 o 
   0  13   3        4.18        6.27      4.37 o 
   1  13   3        0.37       -5.33      6.18 o 
   2  13   3        5.39       19.16      6.49 o 
   3  13   3        0.40       11.58      6.56 o 
   4  13   3        0.07        1.72      6.91 o 
  -2  14   3        0.41        7.86      6.88 o 
  -1  14   3        0.36       -6.42      6.98 o 
   0  14   3        0.16       -3.30      4.95 o 
   1  14   3        3.87        2.25      7.37 o 
 -12   0   4        0.13        4.21      6.60 o 
 -11   0   4       36.07       34.99      6.49 o 
 -10   0   4       16.88       16.04      5.61 o 
  -9   0   4       59.76       61.45      6.04 o 
  -8   0   4       31.50       24.85      4.53 o 
  -7   0   4      172.45      156.16      6.77 o 
  -6   0   4      199.68      206.38      8.53 o 
  -5   0   4      716.71      700.17     20.07 o 
  -4   0   4      369.41      370.51     15.20 o 
  -3   0   4     3122.89     3381.20     41.73 o 
  -2   0   4     1262.38     1175.65     24.18 o 
  -1   0   4     3807.70     4049.79     42.15 o 
   0   0   4     3356.33     3357.93     55.34 o 
   1   0   4    10133.66     9751.04     68.08 o 
   2   0   4     2193.56     2161.72     34.15 o 
   3   0   4     4942.63     4649.95     50.46 o 
   4   0   4      386.82      439.64     16.84 o 
   5   0   4      154.79      187.96      8.88 o 
   6   0   4      206.37      241.79     11.97 o 
   7   0   4       57.34       59.10      5.40 o 
   8   0   4      157.82      131.18      7.47 o 
   9   0   4      196.82      202.56      8.95 o 
  10   0   4        0.01       -6.25      6.25 o 
  11   0   4        1.31       -2.98      6.70 o 
 -12   1   4        1.01       -5.79      6.74 o 
 -11   1   4       34.48       34.50      7.02 o 
 -10   1   4       98.86       99.63      7.47 o 
  -9   1   4        0.11       -2.14      4.53 o 
  -8   1   4       62.84       64.36      5.12 o 
  -7   1   4        0.11       -1.23      3.51 o 
  -6   1   4      192.89      213.33     10.18 o 
  -5   1   4      126.83      152.44      8.63 o 
  -4   1   4      198.14      195.22     10.98 o 
  -3   1   4      722.00      710.00     20.18 o 
  -2   1   4     1771.51     1572.13     28.07 o 
  -1   1   4     1075.26      975.02     22.04 o 
   0   1   4        0.31        3.26      2.00 o 
   1   1   4     1065.88     1066.54     23.97 o 
   2   1   4      134.82      123.53      5.65 o 
   3   1   4      398.22      363.46     15.20 o 
   4   1   4        4.07        4.42      3.02 o 
   5   1   4      171.69      153.46      8.32 o 
   6   1   4      120.00      125.95      5.86 o 
   7   1   4       53.46       61.48      5.33 o 
   8   1   4        0.00       -4.98      5.05 o 
   9   1   4       12.87       21.93      5.76 o 
  10   1   4       11.30       21.76      6.07 o 
  11   1   4        5.93       11.44      6.53 o 
 -12   2   4        0.32        3.19      6.21 o 
 -11   2   4        2.49       -2.84      5.97 o 
 -10   2   4       34.00       25.41      5.97 o 
  -9   2   4        6.56       -1.44      4.88 o 
  -8   2   4        3.06        5.72      3.97 o 
  -7   2   4        0.37        0.70      3.61 o 
  -6   2   4      157.56      151.29      8.98 o 
  -5   2   4       20.31       23.27      3.30 o 
  -4   2   4      514.63      499.16     17.41 o 
  -3   2   4       60.16       93.28      4.49 o 
  -2   2   4     1507.70     1428.17     27.51 o 
  -1   2   4     1176.71     1140.48     24.18 o 
   0   2   4       76.47       84.16      3.29 o 
   1   2   4      764.82      627.99     19.48 o 
   2   2   4      339.14      305.27     14.70 o 
   3   2   4      556.24      590.65     19.62 o 
   4   2   4       38.02       42.32      3.75 o 
   5   2   4        0.41        8.21      3.30 o 
   6   2   4        1.29        7.83      3.75 o 
   7   2   4       68.08       81.91      6.28 o 
   8   2   4        8.35       12.07      5.05 o 
   9   2   4        8.09       11.69      5.54 o 
  10   2   4       39.95       40.22      6.39 o 
  11   2   4        2.20        0.00      6.95 o 
 -12   3   4        0.00        1.37      6.21 o 
 -11   3   4       15.56       11.19      5.97 o 
 -10   3   4        1.86        2.98      5.61 o 
  -9   3   4       11.20       19.48      5.23 o 
  -8   3   4       41.47       38.25      5.12 o 
  -7   3   4        1.09        4.63      3.51 o 
  -6   3   4      210.61      211.40     10.81 o 
  -5   3   4       32.32       27.44      3.47 o 
  -4   3   4      595.49      617.04     19.44 o 
  -3   3   4     1533.04     1675.12     30.57 o 
  -2   3   4      208.37      211.86     11.58 o 
  -1   3   4      211.05      188.34      8.81 o 
   0   3   4     1530.86     1559.15     20.40 o 
   1   3   4       62.54       53.69      3.58 o 
   2   3   4       57.53       41.13      3.47 o 
   3   3   4       45.56       34.15      3.44 o 
   4   3   4       59.89       54.85      4.39 o 
   5   3   4        1.93        7.47      3.47 o 
   6   3   4        4.99        7.58      4.07 o 
   7   3   4       37.86       27.58      5.37 o 
   8   3   4       97.57       81.06      7.16 o 
   9   3   4       26.18       19.79      6.07 o 
  10   3   4        3.18       10.39      5.69 o 
  11   3   4        0.45        7.02      6.53 o 
 -12   4   4        0.78       -0.84      5.93 o 
 -11   4   4        2.48        4.00      5.44 o 
 -10   4   4        3.77        5.54      5.40 o 
  -9   4   4        2.75        9.72      4.39 o 
  -8   4   4       55.30       53.45      5.30 o 
  -7   4   4        9.61       12.28      4.07 o 
  -6   4   4        0.00        3.05      3.30 o 
  -5   4   4      169.17      158.83      7.69 o 
  -4   4   4       19.95       15.13      3.23 o 
  -3   4   4     1214.11     1288.15     27.51 o 
  -2   4   4      311.23      354.72     14.84 o 
  -1   4   4      843.16      837.35     21.44 o 
   0   4   4        1.81        4.22      1.84 o 
   1   4   4     1793.32     1738.29     31.72 o 
   2   4   4       81.97      108.40      6.28 o 
   3   4   4       60.24       64.78      4.07 o 
   4   4   4      264.49      269.34     12.70 o 
   5   4   4       34.90       32.29      4.53 o 
   6   4   4       38.20       35.30      5.02 o 
   7   4   4       27.03       19.09      5.54 o 
   8   4   4       79.27      101.66      7.51 o 
   9   4   4        0.01       -0.21      5.37 o 
  10   4   4       11.20       10.70      6.18 o 
  11   4   4        6.90        7.51      6.98 o 
 -12   5   4        0.64       11.55      6.00 o 
 -11   5   4        8.26        3.12      6.18 o 
 -10   5   4        7.95       14.81      5.44 o 
  -9   5   4        1.32        7.79      5.09 o 
  -8   5   4        0.00        1.09      4.42 o 
  -7   5   4       10.68       16.74      4.25 o 
  -6   5   4       42.03       43.97      4.56 o 
  -5   5   4      104.15      111.60      5.47 o 
  -4   5   4       89.47      104.19      4.84 o 
  -3   5   4      291.91      345.98     15.27 o 
  -2   5   4       22.72       35.65      3.26 o 
  -1   5   4       12.25       12.91      2.67 o 
   0   5   4       45.27       42.25      7.39 o 
   1   5   4      751.26      827.38     21.69 o 
   2   5   4      506.07      490.49     17.76 o 
   3   5   4        0.01       -2.60      3.26 o 
   4   5   4        0.67        1.33      3.83 o 
   5   5   4      291.81      293.52     12.77 o 
   6   5   4        2.72        3.44      4.42 o 
   7   5   4      273.37      278.04     11.02 o 
   8   5   4      116.40      135.00      8.21 o 
   9   5   4        1.06       -0.95      5.86 o 
  10   5   4        1.18        8.74      6.25 o 
 -11   6   4        1.06       -0.81      6.53 o 
 -10   6   4        6.29       -0.74      6.11 o 
  -9   6   4        8.65       12.60      5.40 o 
  -8   6   4       11.10       10.25      4.95 o 
  -7   6   4        2.31        0.70      4.46 o 
  -6   6   4       74.52       62.22      5.40 o 
  -5   6   4       18.29       15.86      4.18 o 
  -4   6   4      233.38      261.30     12.67 o 
  -3   6   4      235.61      243.12     11.76 o 
  -2   6   4       11.69       14.74      3.23 o 
  -1   6   4       50.32       43.52      3.61 o 
   0   6   4        0.79        0.65      2.17 o 
   1   6   4        9.47        8.25      3.61 o 
   2   6   4       37.36       34.36      4.07 o 
   3   6   4       13.75       13.76      4.00 o 
   4   6   4        4.93        7.09      4.14 o 
   5   6   4      153.43      182.34      8.81 o 
   6   6   4       43.97       46.01      5.97 o 
   7   6   4       10.18       13.72      5.30 o 
   8   6   4       17.89       11.37      6.63 o 
   9   6   4       24.23       23.44      6.74 o 
  10   6   4        0.68       -1.65      6.53 o 
 -11   7   4        1.56       11.72      6.32 o 
 -10   7   4        5.51        1.02      6.53 o 
  -9   7   4        3.35       -1.61      5.47 o 
  -8   7   4       29.45       18.25      5.79 o 
  -7   7   4       43.55       36.67      6.07 o 
  -6   7   4       92.53       80.15      5.86 o 
  -5   7   4       79.67       80.57      5.40 o 
  -4   7   4       17.86       24.11      3.93 o 
  -3   7   4      101.21      121.70      5.69 o 
  -2   7   4      526.12      520.60     16.84 o 
  -1   7   4        4.37        5.93      3.09 o 
   0   7   4        7.04        4.52      2.54 o 
   1   7   4       40.13       47.20      4.07 o 
   2   7   4       35.58       35.02      4.35 o 
   3   7   4        0.62        3.33      4.18 o 
   4   7   4      524.65      508.39     15.90 o 
   5   7   4        6.31        5.09      5.02 o 
   6   7   4        0.00        2.49      5.12 o 
   7   7   4        6.60       16.11      5.54 o 
   8   7   4       45.96       30.99      7.33 o 
   9   7   4        2.61        4.18      6.35 o 
 -10   8   4        6.14       11.19      6.70 o 
  -9   8   4       10.18       12.11      6.49 o 
  -8   8   4       33.94       25.72      6.21 o 
  -7   8   4        5.08        3.93      5.30 o 
  -6   8   4        0.01        0.18      4.98 o 
  -5   8   4        5.39       -1.54      5.05 o 
  -4   8   4       15.02       14.81      4.49 o 
  -3   8   4        9.84        7.26      4.28 o 
  -2   8   4       45.99       50.29      5.19 o 
  -1   8   4       34.67       40.01      4.60 o 
   0   8   4       16.57       27.92      5.09 o 
   1   8   4        3.25       -0.74      4.28 o 
   2   8   4       61.49       43.62      5.19 o 
   3   8   4      284.81      269.34     11.76 o 
   4   8   4        6.02        5.16      5.09 o 
   5   8   4       29.17       32.71      5.69 o 
   6   8   4        8.73        6.46      5.30 o 
   7   8   4        0.83       -5.69      5.69 o 
   8   8   4        0.18       -6.84      6.84 o 
   9   8   4        0.01        5.26      6.49 o 
  -9   9   4        2.30        2.63      6.11 o 
  -8   9   4       17.73       18.14      6.00 o 
  -7   9   4       58.14       56.96      6.49 o 
  -6   9   4       14.92        9.12      5.54 o 
  -5   9   4        6.82        8.25      4.84 o 
  -4   9   4       31.77       54.29      5.61 o 
  -3   9   4       14.25       17.65      4.98 o 
  -2   9   4       23.31       30.99      5.12 o 
  -1   9   4       87.90       97.28      6.42 o 
   0   9   4      232.37      243.95     11.00 o 
   1   9   4       19.61       20.46      5.19 o 
   2   9   4        1.17        9.90      4.74 o 
   3   9   4       40.21       35.48      5.69 o 
   4   9   4       63.45       60.29      6.46 o 
   5   9   4        7.38        3.37      5.54 o 
   6   9   4        1.75        4.11      5.69 o 
   7   9   4        0.75        8.74      5.97 o 
   8   9   4        1.47       -1.65      6.70 o 
  -9  10   4        0.29        4.25      6.49 o 
  -8  10   4       10.28       12.04      6.49 o 
  -7  10   4        2.74        2.21      5.83 o 
  -6  10   4        0.09       -1.58      5.44 o 
  -5  10   4        3.48       -2.98      5.54 o 
  -4  10   4        0.04       -4.42      5.12 o 
  -3  10   4        5.14        2.14      5.05 o 
  -2  10   4        5.23       14.14      5.05 o 
  -1  10   4       62.74       66.85      6.18 o 
   0  10   4       62.87       61.54      4.74 o 
   1  10   4       44.21       32.74      6.35 o 
   2  10   4       22.24       36.92      5.65 o 
   3  10   4       65.82       60.61      6.46 o 
   4  10   4       13.72       -1.75      6.11 o 
   5  10   4       12.19       13.93      6.25 o 
   6  10   4        2.68       -4.98      6.39 o 
   7  10   4        4.29        3.51      6.67 o 
  -8  11   4        4.84        0.84      7.02 o 
  -7  11   4        0.11        4.04      6.46 o 
  -6  11   4        0.15        1.75      6.18 o 
  -5  11   4        4.07        0.49      5.51 o 
  -4  11   4        4.14       12.77      5.26 o 
  -3  11   4        0.50       11.19      5.02 o 
  -2  11   4       21.99       22.32      5.86 o 
  -1  11   4       14.36       14.39      5.40 o 
   0  11   4        4.39        6.35      5.26 o 
   1  11   4       27.87       38.85      6.11 o 
   2  11   4        0.85       -0.21      5.86 o 
   3  11   4        8.20       16.91      5.44 o 
   4  11   4        4.06        1.68      6.00 o 
   5  11   4        6.99       18.32      6.32 o 
   6  11   4        0.46       -3.26      6.56 o 
  -6  12   4        0.14        5.26      6.81 o 
  -5  12   4        8.33        5.23      6.70 o 
  -4  12   4        0.07       -6.28      6.28 o 
  -3  12   4        6.15        1.72      5.61 o 
  -2  12   4        3.43       -0.70      5.69 o 
  -1  12   4        8.98        3.68      5.97 o 
   0  12   4       25.45       28.04      4.68 o 
   1  12   4        0.29       -6.25      6.25 o 
   2  12   4        0.00       -5.33      5.76 o 
   3  12   4        4.47        0.98      6.46 o 
   4  12   4        2.44       -3.72      6.14 o 
   5  12   4        0.16       15.05      6.32 o 
  -5  13   4        2.69        2.88      7.02 o 
  -4  13   4        2.31       -4.14      6.81 o 
  -3  13   4        3.68        7.05      6.70 o 
  -2  13   4        0.26       -2.14      6.81 o 
  -1  13   4        7.71       14.35      6.28 o 
   0  13   4        3.81        4.31      8.02 o 
   1  13   4        5.71        2.60      6.42 o 
   2  13   4        0.42       -3.23      6.74 o 
   3  13   4        2.07        4.49      6.84 o 
 -12   1   5        2.33       11.09      6.28 o 
 -11   1   5        6.61        7.30      6.18 o 
 -10   1   5        0.88        2.49      4.88 o 
  -9   1   5        6.52        0.53      4.70 o 
  -8   1   5        3.29        4.60      4.04 o 
  -7   1   5       22.66       19.86      3.86 o 
  -6   1   5      331.35      390.90     15.62 o 
  -5   1   5      392.36      373.60     15.58 o 
  -4   1   5      131.28      141.92      7.30 o 
  -3   1   5     1974.97     1817.25     32.00 o 
  -2   1   5       12.25       10.32      2.28 o 
  -1   1   5       82.05       78.71      4.14 o 
   0   1   5        4.42        6.44      1.66 o 
   1   1   5      774.85      683.96     19.69 o 
   2   1   5        4.14        7.47      2.84 o 
   3   1   5      468.67      464.98     17.27 o 
   4   1   5        1.05        7.86      3.40 o 
   5   1   5       14.83        6.32      3.75 o 
   6   1   5       42.03       36.60      4.84 o 
   7   1   5        0.87        2.39      4.49 o 
   8   1   5        1.89        5.65      4.88 o 
   9   1   5       11.58       16.21      5.61 o 
  10   1   5        0.24        1.51      5.86 o 
  11   1   5        4.52       -2.00      7.05 o 
 -12   2   5        7.63        6.70      6.35 o 
 -11   2   5       12.62       14.35      6.00 o 
 -10   2   5        0.01        5.47      5.02 o 
  -9   2   5       29.06       27.97      5.09 o 
  -8   2   5        7.41        9.40      4.11 o 
  -7   2   5       37.62       34.92      4.35 o 
  -6   2   5       31.00       30.25      3.75 o 
  -5   2   5      775.65      792.29     21.34 o 
  -4   2   5     2652.59     2759.14     38.95 o 
  -3   2   5      194.05      232.84     11.41 o 
  -2   2   5      377.23      355.32     14.88 o 
  -1   2   5      120.57      114.68      6.91 o 
   0   2   5       35.12       48.45      2.12 o 
   1   2   5      371.60      370.97     15.55 o 
   2   2   5     1682.21     1741.98     31.65 o 
   3   2   5       13.01       34.39      3.51 o 
   4   2   5       69.95       85.24      4.56 o 
   5   2   5        0.91        3.65      3.58 o 
   6   2   5      164.29      144.86      7.90 o 
   7   2   5      256.81      257.37     11.23 o 
   8   2   5       34.44       31.16      6.00 o 
   9   2   5        5.34        9.55      5.26 o 
  10   2   5        0.22        6.07      5.83 o 
  11   2   5       17.70       10.32      6.95 o 
 -12   3   5        0.16       -6.32      6.32 o 
 -11   3   5        1.88       -1.97      5.76 o 
 -10   3   5        6.13        8.21      5.19 o 
  -9   3   5       29.37       40.39      5.12 o 
  -8   3   5       56.50       47.16      5.37 o 
  -7   3   5       14.43       17.09      3.75 o 
  -6   3   5      181.40      165.78      8.95 o 
  -5   3   5      497.09      493.90     17.20 o 
  -4   3   5     2590.11     2699.27     38.46 o 
  -3   3   5      141.03      194.94      8.49 o 
  -2   3   5        5.45        5.02      2.21 o 
  -1   3   5      157.19      141.00      7.02 o 
   0   3   5       64.60       69.67      2.84 o 
   1   3   5      296.33      312.47     13.90 o 
   2   3   5     1121.19     1167.29     26.28 o 
   3   3   5        5.56       10.11      3.23 o 
   4   3   5        1.97        6.42      3.26 o 
   5   3   5      102.35      113.10      5.65 o 
   6   3   5       67.45       75.27      5.83 o 
   7   3   5       16.97       22.14      5.37 o 
   8   3   5        0.15        3.12      5.30 o 
   9   3   5        0.65        7.30      5.58 o 
  10   3   5       11.77        4.91      6.70 o 
  11   3   5        3.32       -1.47      7.12 o 
 -12   4   5        0.59        7.30      6.14 o 
 -11   4   5        0.54        6.32      5.61 o 
 -10   4   5       27.04       33.06      5.79 o 
  -9   4   5        0.09       -1.12      4.49 o 
  -8   4   5       40.51       28.28      5.02 o 
  -7   4   5        0.13       -4.14      4.14 o 
  -6   4   5      299.28      310.26     13.23 o 
  -5   4   5      174.84      170.02      8.84 o 
  -4   4   5      478.33      483.58     16.98 o 
  -3   4   5      126.96      138.37      6.21 o 
  -2   4   5        0.02        2.11      2.32 o 
  -1   4   5      182.36      196.77      9.02 o 
   0   4   5       13.74       16.82      2.12 o 
   1   4   5      135.38      143.53      8.18 o 
   2   4   5      174.40      177.68      9.69 o 
   3   4   5       79.70       79.20      4.46 o 
   4   4   5        0.08        0.14      3.54 o 
   5   4   5       53.86       45.23      4.88 o 
   6   4   5       98.96      110.61      6.63 o 
   7   4   5       17.87       17.48      5.37 o 
   8   4   5        2.81        9.69      5.58 o 
   9   4   5       11.30       12.46      6.11 o 
  10   4   5        0.64       -6.84      6.84 o 
 -12   5   5        5.47        8.39      6.21 o 
 -11   5   5        7.31       14.67      6.18 o 
 -10   5   5       21.30       17.72      6.07 o 
  -9   5   5        0.65        8.49      4.53 o 
  -8   5   5        8.73       17.44      4.46 o 
  -7   5   5       13.17        0.84      4.35 o 
  -6   5   5      339.98      330.82     13.12 o 
  -5   5   5       21.05       30.39      4.00 o 
  -4   5   5      210.27      258.49     12.88 o 
  -3   5   5       23.03       18.07      3.37 o 
  -2   5   5       58.76       38.64      3.54 o 
  -1   5   5        2.73       13.48      2.70 o 
   0   5   5       12.31       16.99      2.32 o 
   1   5   5      132.87      143.21      7.33 o 
   2   5   5       59.42       68.05      4.46 o 
   3   5   5        3.31        8.60      3.54 o 
   4   5   5        1.36        3.83      4.07 o 
   5   5   5        1.95       -2.18      4.39 o 
   6   5   5       98.00       99.80      6.88 o 
   7   5   5      106.25      105.42      7.44 o 
   8   5   5        3.45       -3.83      6.04 o 
   9   5   5        0.37       12.74      5.79 o 
  10   5   5        7.57        7.69      6.70 o 
 -11   6   5       13.27       18.35      6.77 o 
 -10   6   5        2.02        3.68      5.61 o 
  -9   6   5        2.18        6.81      4.95 o 
  -8   6   5       12.84       13.76      5.16 o 
  -7   6   5        1.12       -1.61      4.67 o 
  -6   6   5        2.86       -0.18      4.28 o 
  -5   6   5        0.16       -1.16      3.86 o 
  -4   6   5       49.87       40.25      4.42 o 
  -3   6   5        4.87        3.79      3.19 o 
  -2   6   5       56.08       57.59      4.21 o 
  -1   6   5       12.08        9.19      3.16 o 
   0   6   5      149.98      171.21      9.72 o 
   1   6   5        1.23        3.02      3.33 o 
   2   6   5        1.44       -1.40      3.65 o 
   3   6   5      332.60      291.90     13.02 o 
   4   6   5        8.84        5.83      4.84 o 
   5   6   5        1.07       -2.53      4.88 o 
   6   6   5       72.19       60.11      6.21 o 
   7   6   5       29.47       33.44      6.07 o 
   8   6   5        1.25        4.53      5.93 o 
   9   6   5       23.79       27.72      7.19 o 
  10   6   5        5.54       10.88      6.91 o 
 -11   7   5        5.53        8.35      6.60 o 
 -10   7   5        1.36       11.65      5.79 o 
  -9   7   5        0.81       -1.16      5.37 o 
  -8   7   5       25.03       17.23      5.83 o 
  -7   7   5       29.91       39.87      5.69 o 
  -6   7   5        1.39       12.42      4.28 o 
  -5   7   5       23.95       23.86      5.02 o 
  -4   7   5        3.29        1.33      3.93 o 
  -3   7   5      115.26      110.23      5.76 o 
  -2   7   5        1.08        5.76      3.40 o 
  -1   7   5      118.78      133.67      6.00 o 
   0   7   5       69.26       71.55      3.64 o 
   1   7   5        5.47        7.83      3.72 o 
   2   7   5       26.41       34.78      4.28 o 
   3   7   5      355.97      328.05     13.55 o 
   4   7   5      125.24      125.00      7.26 o 
   5   7   5       57.76       63.03      6.77 o 
   6   7   5       34.93       27.86      5.44 o 
   7   7   5        6.35        6.04      5.72 o 
   8   7   5        0.17       11.83      5.97 o 
   9   7   5        9.85        7.02      7.26 o 
 -10   8   5        0.60        6.04      6.21 o 
  -9   8   5        9.45       10.49      6.00 o 
  -8   8   5        7.03        9.72      4.81 o 
  -7   8   5       40.09       35.65      5.65 o 
  -6   8   5       26.15       23.23      5.54 o 
  -5   8   5        5.83        6.39      4.32 o 
  -4   8   5       89.23       86.26      5.97 o 
  -3   8   5      157.06      140.62      7.26 o 
  -2   8   5      221.27      230.74     11.37 o 
  -1   8   5       69.02       68.33      5.30 o 
   0   8   5        3.16        8.22      3.06 o 
   1   8   5       35.09       35.06      5.09 o 
   2   8   5       51.03       51.94      5.72 o 
   3   8   5      327.60      322.99     12.25 o 
   4   8   5      211.19      219.47     10.21 o 
   5   8   5       19.01       22.60      5.33 o 
   6   8   5       14.15       21.69      5.61 o 
   7   8   5        0.06        8.42      5.90 o 
   8   8   5        0.04        0.53      6.81 o 
   9   8   5        1.29        7.16      6.60 o 
  -9   9   5        0.23       -3.72      6.56 o 
  -8   9   5        1.76        6.60      5.51 o 
  -7   9   5        3.03        1.82      5.51 o 
  -6   9   5        0.00        5.69      5.09 o 
  -5   9   5        0.15       -2.07      4.95 o 
  -4   9   5       12.52       10.74      5.09 o 
  -3   9   5      152.76      145.32      7.58 o 
  -2   9   5        0.06        2.63      4.63 o 
  -1   9   5       15.98       16.53      5.26 o 
   0   9   5      354.66      334.15      8.68 o 
   1   9   5        4.91        4.28      5.12 o 
   2   9   5       27.31       17.02      5.58 o 
   3   9   5       33.96       33.16      6.21 o 
   4   9   5        2.64       -5.54      5.54 o 
   5   9   5       60.95       53.41      6.81 o 
   6   9   5        1.39        2.39      5.65 o 
   7   9   5       10.55        7.51      6.46 o 
   8   9   5        0.01       -4.88      6.60 o 
  -9  10   5        4.20       -5.44      6.98 o 
  -8  10   5        0.41        2.63      6.21 o 
  -7  10   5        1.33        6.21      5.76 o 
  -6  10   5        0.91       -0.46      5.72 o 
  -5  10   5        6.07        8.04      5.30 o 
  -4  10   5      106.05       98.65      7.26 o 
  -3  10   5       76.82       81.28      6.32 o 
  -2  10   5        0.00        0.98      4.88 o 
  -1  10   5        5.84        2.25      4.88 o 
   0  10   5        7.91        7.58      3.90 o 
   1  10   5        6.84        4.84      5.47 o 
   2  10   5       62.85       54.96      6.53 o 
   3  10   5        4.16        6.32      5.47 o 
   4  10   5        7.27       14.21      5.69 o 
   5  10   5       13.63       25.48      6.00 o 
   6  10   5        2.29        4.91      6.11 o 
   7  10   5        0.01        5.30      6.67 o 
  -8  11   5        7.17        0.88      7.30 o 
  -7  11   5        1.82        0.53      6.25 o 
  -6  11   5       23.03       18.81      6.84 o 
  -5  11   5        5.35       15.69      5.65 o 
  -4  11   5        7.60       -2.74      5.69 o 
  -3  11   5        2.65       -2.91      5.79 o 
  -2  11   5        6.28        0.88      5.72 o 
  -1  11   5        7.46       13.09      5.30 o 
   0  11   5       23.99       23.75      4.33 o 
   1  11   5        2.23        3.23      5.47 o 
   2  11   5        0.11        9.19      5.47 o 
   3  11   5        3.25        5.12      5.58 o 
   4  11   5        4.54       -0.74      6.11 o 
   5  11   5        0.80        3.16      6.46 o 
   6  11   5        0.00        1.68      6.91 o 
  -6  12   5        0.00       -2.81      6.81 o 
  -5  12   5        0.61       -0.81      6.21 o 
  -4  12   5        0.01        4.04      6.18 o 
  -3  12   5        0.83       -6.00      6.00 o 
  -2  12   5        6.17        1.23      6.11 o 
  -1  12   5        0.23       -1.19      5.47 o 
   0  12   5        1.09        8.22      4.00 o 
   1  12   5        8.42       13.65      6.18 o 
   2  12   5        1.92       -4.21      6.21 o 
   3  12   5        1.50       -1.30      6.28 o 
   4  12   5        0.50        5.47      6.98 o 
   5  12   5        0.28       -0.28      7.19 o 
  -4  13   5        3.82        3.93      6.84 o 
  -3  13   5        0.29       -6.98      6.98 o 
  -2  13   5        0.60       -2.18      6.11 o 
  -1  13   5        0.42       -6.84      6.84 o 
   0  13   5        3.71        6.34      4.58 o 
   1  13   5        2.05        2.39      6.88 o 
   2  13   5        1.59        9.33      6.42 o 
   3  13   5        0.14       21.69      6.77 o 
 -12   0   6       11.13       12.21      6.77 o 
 -11   0   6        2.09        9.44      5.83 o 
 -10   0   6        1.84        8.53      4.84 o 
  -9   0   6        2.45        4.21      4.49 o 
  -8   0   6       12.70       15.05      4.32 o 
  -7   0   6        0.02        1.72      3.97 o 
  -6   0   6       21.36       20.99      3.68 o 
  -5   0   6      980.44      943.51     23.30 o 
  -4   0   6     3108.05     2758.62     39.55 o 
  -3   0   6      815.14      722.18     21.09 o 
  -2   0   6       87.18      101.14      4.81 o 
  -1   0   6       81.11      104.51      5.23 o 
   0   0   6       26.00       12.83      2.00 o 
   1   0   6      222.00      265.37     11.51 o 
   2   0   6      124.35      130.26      5.93 o 
   3   0   6     2901.96     2882.11     40.25 o 
   4   0   6       45.40       55.24      4.28 o 
   5   0   6      273.62      243.51     10.81 o 
   6   0   6        4.88       -2.98      4.32 o 
   7   0   6       23.82       22.07      5.37 o 
   8   0   6       44.76       46.64      6.35 o 
   9   0   6        9.16        8.49      5.86 o 
  10   0   6        7.02       15.09      6.18 o 
 -12   1   6       39.10       38.95      7.72 o 
 -11   1   6        1.42       -4.53      6.07 o 
 -10   1   6        3.07       -2.74      5.23 o 
  -9   1   6       23.46       30.07      5.12 o 
  -8   1   6       29.19       33.41      4.95 o 
  -7   1   6       28.56       29.41      4.28 o 
  -6   1   6      370.16      375.35     14.32 o 
  -5   1   6      843.45      883.64     22.63 o 
  -4   1   6       84.04       77.38      3.86 o 
  -3   1   6        0.03        3.72      2.53 o 
  -2   1   6     1096.82     1077.84     25.09 o 
  -1   1   6      265.10      223.93     11.26 o 
   0   1   6       54.55       50.69      2.32 o 
   1   1   6     1628.05     1719.34     31.34 o 
   2   1   6      150.12      145.95      8.14 o 
   3   1   6      431.83      364.69     15.48 o 
   4   1   6      559.76      609.91     18.84 o 
   5   1   6       24.35       28.81      4.63 o 
   6   1   6       48.93       28.00      4.98 o 
   7   1   6       26.38       26.04      5.33 o 
   8   1   6       24.90       32.00      5.54 o 
   9   1   6        4.19        3.47      5.79 o 
  10   1   6        6.15        1.58      6.53 o 
 -12   2   6        0.00       -3.51      6.35 o 
 -11   2   6        0.12       -3.40      5.83 o 
 -10   2   6        7.39       -2.56      5.30 o 
  -9   2   6       52.30       38.53      5.65 o 
  -8   2   6      145.42      152.09      8.21 o 
  -7   2   6      124.35      123.60      8.18 o 
  -6   2   6       25.24       32.50      3.93 o 
  -5   2   6      167.03      180.27      8.60 o 
  -4   2   6        9.44       12.95      3.12 o 
  -3   2   6      148.45      139.04      7.05 o 
  -2   2   6      238.73      234.67     10.25 o 
  -1   2   6       27.02       35.37      2.77 o 
   0   2   6      599.36      571.31     13.42 o 
   1   2   6     2047.73     1858.17     32.43 o 
   2   2   6      116.63      126.02      5.33 o 
   3   2   6       13.74       12.18      3.44 o 
   4   2   6      241.89      285.45     12.81 o 
   5   2   6        0.10       -4.00      4.00 o 
   6   2   6        8.27        6.42      4.49 o 
   7   2   6      120.74      103.56      6.70 o 
   8   2   6       37.73       38.39      5.69 o 
   9   2   6        1.79        1.40      5.69 o 
  10   2   6        1.25        0.28      6.46 o 
 -12   3   6        0.02       -0.84      6.25 o 
 -11   3   6        4.03        1.23      6.00 o 
 -10   3   6        0.87       -1.09      5.05 o 
  -9   3   6        1.22        2.14      4.70 o 
  -8   3   6       30.04       25.65      5.02 o 
  -7   3   6       98.44       80.12      5.79 o 
  -6   3   6       50.78       53.59      4.35 o 
  -5   3   6       98.33      114.82      6.14 o 
  -4   3   6      156.95      158.44      8.28 o 
  -3   3   6      202.24      206.52      9.40 o 
  -2   3   6       11.84        8.00      2.39 o 
  -1   3   6     1297.69     1287.07     27.09 o 
   0   3   6      549.74      546.35     13.05 o 
   1   3   6       23.30       30.71      3.54 o 
   2   3   6      707.26      734.56     21.30 o 
   3   3   6        2.96        0.46      3.16 o 
   4   3   6        1.91       -3.83      3.83 o 
   5   3   6      160.11      164.30      8.14 o 
   6   3   6      692.23      718.91     17.13 o 
   7   3   6        0.63       -2.28      5.05 o 
   8   3   6       15.58        4.18      5.97 o 
   9   3   6        0.63        3.33      5.58 o 
  10   3   6       10.25       14.56      6.74 o 
 -12   4   6        2.93        3.40      6.28 o 
 -11   4   6        9.19        8.91      6.00 o 
 -10   4   6        5.60        5.23      5.33 o 
  -9   4   6        9.04        7.86      4.88 o 
  -8   4   6        5.01        5.69      4.56 o 
  -7   4   6      128.75      139.42      6.70 o 
  -6   4   6      174.86      183.33      9.44 o 
  -5   4   6      124.99      125.91      6.00 o 
  -4   4   6      149.19      155.25      7.65 o 
  -3   4   6      243.00      233.51     11.83 o 
  -2   4   6       37.84       32.57      3.12 o 
  -1   4   6      257.99      259.44     12.56 o 
   0   4   6        0.92        0.26      2.00 o 
   1   4   6        7.56       14.28      3.40 o 
   2   4   6       87.66       93.31      5.51 o 
   3   4   6        0.09       -3.47      3.47 o 
   4   4   6      150.49      147.57      8.11 o 
   5   4   6      173.70      168.31      7.76 o 
   6   4   6      303.36      288.50     11.62 o 
   7   4   6        0.17        3.79      4.81 o 
   8   4   6        0.11       -5.51      5.51 o 
   9   4   6        3.34        6.42      5.97 o 
  10   4   6        0.76        6.11      6.39 o 
 -11   5   6        0.58       -5.30      6.46 o 
 -10   5   6        0.33       -2.84      5.51 o 
  -9   5   6       26.14       28.92      5.16 o 
  -8   5   6        3.84        7.90      4.70 o 
  -7   5   6       42.52       34.00      5.44 o 
  -6   5   6       71.06       62.96      5.12 o 
  -5   5   6        9.12        6.07      3.68 o 
  -4   5   6      214.33      240.95     11.72 o 
  -3   5   6       81.96       80.57      4.25 o 
  -2   5   6       31.45       21.83      3.51 o 
  -1   5   6      470.15      451.58     16.25 o 
   0   5   6      230.31      233.69      7.95 o 
   1   5   6        3.43        5.72      3.33 o 
   2   5   6       89.84       97.70      4.95 o 
   3   5   6        4.40        3.02      3.72 o 
   4   5   6      147.76      142.79      7.65 o 
   5   5   6        3.99       10.63      4.70 o 
   6   5   6        6.13        2.04      5.26 o 
   7   5   6       15.53       24.04      5.90 o 
   8   5   6        0.10        3.09      5.65 o 
   9   5   6        6.98       11.26      6.35 o 
  10   5   6        2.98       -7.23      7.23 o 
 -11   6   6        2.48       -1.12      6.39 o 
 -10   6   6        3.25       -3.47      5.58 o 
  -9   6   6        0.87        7.37      5.16 o 
  -8   6   6       14.33       20.21      4.53 o 
  -7   6   6        0.62        4.81      4.60 o 
  -6   6   6      121.01      100.82      6.32 o 
  -5   6   6      438.49      422.48     14.46 o 
  -4   6   6       56.85       61.38      4.88 o 
  -3   6   6      267.60      263.58     12.53 o 
  -2   6   6        9.16       14.46      3.26 o 
  -1   6   6        2.80        5.61      3.23 o 
   0   6   6       20.03       25.95      2.68 o 
   1   6   6        0.56        1.44      3.72 o 
   2   6   6       60.85       50.11      4.81 o 
   3   6   6       93.51       78.29      5.54 o 
   4   6   6      136.93      129.04      6.81 o 
   5   6   6      109.32      107.00      7.19 o 
   6   6   6       11.58        9.65      4.88 o 
   7   6   6        7.29        5.09      5.58 o 
   8   6   6        6.57       11.69      6.46 o 
   9   6   6        0.00        9.37      6.42 o 
 -11   7   6        7.35       12.21      6.77 o 
 -10   7   6        0.86        4.98      5.58 o 
  -9   7   6        0.43       -4.98      5.58 o 
  -8   7   6       10.82       15.86      5.09 o 
  -7   7   6        6.56        0.00      5.19 o 
  -6   7   6       11.23       13.72      5.05 o 
  -5   7   6        0.14       -1.65      4.49 o 
  -4   7   6        5.05        2.32      4.21 o 
  -3   7   6       39.24       38.99      4.98 o 
  -2   7   6       88.55       87.94      5.44 o 
  -1   7   6      214.78      205.92      9.65 o 
   0   7   6        5.72        4.10      3.58 o 
   1   7   6       12.16        8.04      4.49 o 
   2   7   6       27.89       29.02      4.74 o 
   3   7   6      219.05      223.58     10.60 o 
   4   7   6        5.47       -4.84      5.30 o 
   5   7   6        5.00       -3.30      5.05 o 
   6   7   6       27.03       22.53      6.18 o 
   7   7   6       13.07       19.27      6.35 o 
   8   7   6        2.10        0.77      6.53 o 
   9   7   6       15.74       12.11      7.16 o 
 -10   8   6        0.02        6.11      5.90 o 
  -9   8   6        0.79       -0.25      5.51 o 
  -8   8   6        0.26       -1.86      5.40 o 
  -7   8   6        2.43        0.84      5.33 o 
  -6   8   6        1.62        3.40      4.81 o 
  -5   8   6       26.42       43.37      5.37 o 
  -4   8   6       21.62       23.90      5.58 o 
  -3   8   6       76.53       89.87      6.14 o 
  -2   8   6      128.38      122.44      6.74 o 
  -1   8   6        1.15        4.91      4.32 o 
   0   8   6        0.99        5.22      3.00 o 
   1   8   6      140.19      149.43      7.02 o 
   2   8   6       56.30       47.13      6.21 o 
   3   8   6        2.47        7.19      5.54 o 
   4   8   6        3.24        8.00      5.33 o 
   5   8   6       19.77        6.95      5.47 o 
   6   8   6        1.57       -4.53      5.72 o 
   7   8   6        0.01        7.02      6.04 o 
   8   8   6        0.50       -6.63      6.63 o 
  -9   9   6        1.22        1.61      6.07 o 
  -8   9   6        0.33       -2.98      5.65 o 
  -7   9   6       16.54       21.20      6.04 o 
  -6   9   6        3.35       -2.60      5.26 o 
  -5   9   6       26.45       26.21      5.58 o 
  -4   9   6       31.22       32.85      5.54 o 
  -3   9   6        0.95        9.69      4.77 o 
  -2   9   6       76.21       65.24      6.28 o 
  -1   9   6       17.26       19.06      5.16 o 
   0   9   6      111.97      108.89      5.01 o 
   1   9   6       49.79       56.04      6.42 o 
   2   9   6        4.39        4.74      5.47 o 
   3   9   6        0.85       -0.88      5.23 o 
   4   9   6       26.49       38.60      6.00 o 
   5   9   6        1.90        4.81      5.51 o 
   6   9   6        3.26       10.42      6.04 o 
   7   9   6        0.28       -2.95      6.56 o 
  -8  10   6        4.81       11.55      6.42 o 
  -7  10   6        3.76        6.07      5.97 o 
  -6  10   6        1.33        7.09      5.69 o 
  -5  10   6        0.50        2.67      5.37 o 
  -4  10   6       11.03       20.11      5.76 o 
  -3  10   6        0.11       -2.07      5.19 o 
  -2  10   6        6.81        1.23      5.12 o 
  -1  10   6       28.59       16.56      4.98 o 
   0  10   6      112.21      122.19      5.37 o 
   1  10   6        0.04       -4.81      5.61 o 
   2  10   6       11.19       11.79      5.90 o 
   3  10   6        7.57        4.81      5.72 o 
   4  10   6        1.97        7.76      5.69 o 
   5  10   6       11.47       11.26      6.42 o 
   6  10   6        1.49       -1.33      6.53 o 
   7  10   6        0.08       -4.04      6.77 o 
  -7  11   6        0.13       -2.21      6.49 o 
  -6  11   6        1.73        2.84      6.35 o 
  -5  11   6        2.26       -3.44      6.35 o 
  -4  11   6        3.13        4.46      5.40 o 
  -3  11   6        0.01        0.00      5.33 o 
  -2  11   6       10.18       14.74      6.07 o 
  -1  11   6        2.95       12.21      5.26 o 
   0  11   6        1.82       -2.63      7.42 o 
   1  11   6        1.32        6.04      5.40 o 
   2  11   6        8.35        0.25      5.90 o 
   3  11   6        0.04       -5.30      5.97 o 
   4  11   6        0.34        6.46      6.25 o 
   5  11   6        8.05        7.62      7.02 o 
   6  11   6        4.14       11.02      7.12 o 
  -6  12   6        0.05       -4.28      6.77 o 
  -5  12   6        2.14        6.25      6.56 o 
  -4  12   6        9.30       -1.54      6.46 o 
  -3  12   6       10.41        0.00      6.77 o 
  -2  12   6        0.33        3.02      5.93 o 
  -1  12   6        0.18       -5.65      5.65 o 
   0  12   6        2.93        6.88      7.25 o 
   1  12   6        4.48        7.19      6.32 o 
   2  12   6        2.03       -5.65      6.35 o 
   3  12   6        0.03        1.33      6.14 o 
   4  12   6        0.24        5.09      6.84 o 
  -4  13   6        1.65        8.00      6.74 o 
  -3  13   6        1.00       -3.40      6.88 o 
  -2  13   6        0.27       -6.98      6.98 o 
  -1  13   6        0.61        4.56      6.35 o 
   0  13   6        0.31        2.81      7.32 o 
   1  13   6        0.52       -5.76      6.95 o 
   2  13   6        4.68        8.77      7.16 o 
 -12   1   7        0.00       -3.26      6.49 o 
 -11   1   7        1.01       -5.69      5.69 o 
 -10   1   7        3.23       -4.74      5.02 o 
  -9   1   7        4.23        3.79      4.53 o 
  -8   1   7       23.18       22.28      4.77 o 
  -7   1   7      231.93      246.11     10.70 o 
  -6   1   7       43.81       34.36      4.25 o 
  -5   1   7        9.86        9.19      3.26 o 
  -4   1   7       16.68       15.20      3.05 o 
  -3   1   7       58.18       67.10      3.75 o 
  -2   1   7      471.07      486.32     17.69 o 
  -1   1   7       14.78       14.77      2.77 o 
   0   1   7       13.04       23.99      2.11 o 
   1   1   7      101.96      133.42      5.97 o 
   2   1   7      926.53      960.25     23.65 o 
   3   1   7      479.27      501.27     17.06 o 
   4   1   7       39.18       32.11      4.53 o 
   5   1   7       63.02       66.85      5.33 o 
   6   1   7       87.78       83.87      6.11 o 
   7   1   7      111.06       89.77      6.77 o 
   8   1   7        6.08       -4.81      5.69 o 
   9   1   7        4.84        6.07      6.04 o 
  10   1   7        0.01        2.21      6.32 o 
 -12   2   7       12.83       12.88      6.25 o 
 -11   2   7        0.25        6.18      5.26 o 
 -10   2   7        6.55        5.69      5.30 o 
  -9   2   7        3.11        7.33      4.63 o 
  -8   2   7        3.35        6.39      4.25 o 
  -7   2   7      199.61      195.89     10.14 o 
  -6   2   7        0.13       -1.47      3.44 o 
  -5   2   7      334.06      312.71     13.19 o 
  -4   2   7      156.37      137.91      7.37 o 
  -3   2   7      175.07      184.48      8.88 o 
  -2   2   7        3.65        2.18      2.35 o 
  -1   2   7        0.06        0.11      2.28 o 
   0   2   7        2.85        2.36      2.06 o 
   1   2   7      126.13      130.76      5.12 o 
   2   2   7        0.01        2.11      3.23 o 
   3   2   7      421.27      406.38     15.90 o 
   4   2   7      138.18      139.81      7.23 o 
   5   2   7        5.25        6.46      4.56 o 
   6   2   7        0.88        1.37      4.74 o 
   7   2   7        4.08        4.98      4.81 o 
   8   2   7        1.05        2.00      5.44 o 
   9   2   7        5.54        8.14      5.90 o 
  10   2   7        4.65        9.16      6.81 o 
 -12   3   7        0.90       -1.97      6.53 o 
 -11   3   7        0.59        5.05      5.30 o 
 -10   3   7        9.66       -0.21      5.19 o 
  -9   3   7       11.21        7.44      4.56 o 
  -8   3   7        9.03        3.37      4.63 o 
  -7   3   7        0.19        3.68      3.86 o 
  -6   3   7        9.94        2.39      3.65 o 
  -5   3   7        5.82        7.72      3.23 o 
  -4   3   7        8.33        6.42      3.02 o 
  -3   3   7       23.41       33.83      3.30 o 
  -2   3   7       89.41      100.65      5.97 o 
  -1   3   7       17.42       14.98      2.70 o 
   0   3   7       48.36       47.55      2.60 o 
   1   3   7      249.28      280.32     12.81 o 
   2   3   7        0.39        0.25      3.30 o 
   3   3   7       93.92       85.35      5.05 o 
   4   3   7       17.46       19.69      4.77 o 
   5   3   7      173.37      162.41      7.09 o 
   6   3   7      109.87      115.14      7.02 o 
   7   3   7       47.86       60.50      6.42 o 
   8   3   7       22.68       27.34      6.04 o 
   9   3   7        1.72        8.81      5.97 o 
  10   3   7        0.96        1.40      6.49 o 
 -12   4   7        0.64        4.00      6.18 o 
 -11   4   7        0.23       -5.90      5.90 o 
 -10   4   7        0.00       -1.16      4.95 o 
  -9   4   7        8.55        5.79      5.09 o 
  -8   4   7        0.01       -3.86      4.46 o 
  -7   4   7      117.22      127.67      6.42 o 
  -6   4   7      152.22      154.06      6.98 o 
  -5   4   7       84.26       96.05      4.95 o 
  -4   4   7       50.69       41.90      3.75 o 
  -3   4   7      120.47      103.14      5.12 o 
  -2   4   7      336.73      314.61     14.28 o 
  -1   4   7      175.72      157.32      7.58 o 
   0   4   7      492.35      438.57     11.69 o 
   1   4   7       13.63       19.16      3.61 o 
   2   4   7        2.16        4.67      3.44 o 
   3   4   7       17.69       22.92      4.04 o 
   4   4   7      126.55      106.51      5.97 o 
   5   4   7      288.85      270.22     11.30 o 
   6   4   7       10.57       26.07      5.19 o 
   7   4   7       49.94       54.36      6.60 o 
   8   4   7        0.80       -3.83      5.69 o 
   9   4   7        0.74       10.39      6.07 o 
 -11   5   7        0.02       -1.90      5.97 o 
 -10   5   7        0.06       -1.93      5.54 o 
  -9   5   7        2.55        3.23      5.26 o 
  -8   5   7       50.63       48.95      5.72 o 
  -7   5   7        0.02        3.23      4.63 o 
  -6   5   7      143.08      151.57      6.70 o 
  -5   5   7      213.64      232.95     10.95 o 
  -4   5   7       12.27       13.27      3.61 o 
  -3   5   7       14.92       18.14      3.23 o 
  -2   5   7      391.28      398.87     15.02 o 
  -1   5   7        0.09        7.72      2.77 o 
   0   5   7       19.99       21.18      2.61 o 
   1   5   7      109.33      106.75      5.30 o 
   2   5   7        1.50        0.42      3.68 o 
   3   5   7       32.76       29.48      4.53 o 
   4   5   7       31.57       31.48      4.74 o 
   5   5   7      103.54       90.68      6.91 o 
   6   5   7        0.79        9.86      4.74 o 
   7   5   7       23.89       28.99      5.83 o 
   8   5   7       14.97        6.98      6.81 o 
   9   5   7        1.77       -1.09      6.63 o 
 -11   6   7        1.48       11.51      6.32 o 
 -10   6   7        9.21        6.84      6.25 o 
  -9   6   7        3.27       -0.25      5.37 o 
  -8   6   7       57.24       57.80      6.39 o 
  -7   6   7       69.15       80.12      6.77 o 
  -6   6   7       77.87       77.41      5.86 o 
  -5   6   7      182.47      191.89      9.51 o 
  -4   6   7      167.03      154.97      8.46 o 
  -3   6   7       32.79       39.13      4.39 o 
  -2   6   7        1.22        0.56      3.44 o 
  -1   6   7      110.58      129.77      5.58 o 
   0   6   7      103.99      112.70      4.13 o 
   1   6   7       24.68       20.46      4.25 o 
   2   6   7        7.37       10.88      4.07 o 
   3   6   7        2.56        7.30      4.35 o 
   4   6   7        2.11        2.98      5.12 o 
   5   6   7       45.28       54.18      5.86 o 
   6   6   7        2.40       18.32      5.30 o 
   7   6   7        3.45        5.37      5.76 o 
   8   6   7        9.02        8.11      6.63 o 
   9   6   7        1.63        5.33      6.56 o 
 -10   7   7        3.95       10.67      6.25 o 
  -9   7   7        0.22       -0.49      5.51 o 
  -8   7   7        1.41        6.81      4.81 o 
  -7   7   7       10.14        2.88      5.02 o 
  -6   7   7       40.92       29.55      5.65 o 
  -5   7   7        1.50        2.42      4.84 o 
  -4   7   7       83.00       75.13      5.76 o 
  -3   7   7       38.63       40.57      5.05 o 
  -2   7   7       98.97      107.91      5.90 o 
  -1   7   7      101.36       90.96      5.54 o 
   0   7   7        2.74        6.69      2.72 o 
   1   7   7        0.95       -0.14      4.53 o 
   2   7   7       42.25       37.06      5.54 o 
   3   7   7       31.53       32.50      5.65 o 
   4   7   7       35.88       40.85      6.00 o 
   5   7   7        0.35       -5.69      5.69 o 
   6   7   7        0.01       -1.33      5.69 o 
   7   7   7       10.02       18.04      6.39 o 
   8   7   7        0.85       -2.77      6.95 o 
 -10   8   7        0.87        4.53      6.39 o 
  -9   8   7        1.06       -2.32      5.97 o 
  -8   8   7        0.03       -5.23      5.23 o 
  -7   8   7       14.32       10.81      5.51 o 
  -6   8   7        2.77       -1.23      4.98 o 
  -5   8   7        0.42       -4.74      5.09 o 
  -4   8   7       50.93       44.01      5.72 o 
  -3   8   7      110.07      108.68      7.02 o 
  -2   8   7      269.45      285.83     11.16 o 
  -1   8   7       20.38        9.72      4.81 o 
   0   8   7        1.36       -0.57      3.25 o 
   1   8   7       22.15       26.74      5.83 o 
   2   8   7      150.72      163.64      8.32 o 
   3   8   7       34.26       31.41      5.76 o 
   4   8   7      151.88      159.18      8.11 o 
   5   8   7        7.57        2.00      5.69 o 
   6   8   7       48.57       53.90      7.23 o 
   7   8   7        3.74        0.53      6.77 o 
   8   8   7        0.40        8.77      7.02 o 
  -9   9   7        1.73        1.93      6.35 o 
  -8   9   7        0.25       -0.49      5.90 o 
  -7   9   7        0.09        8.14      5.72 o 
  -6   9   7       29.59       29.13      6.32 o 
  -5   9   7       12.91       13.16      5.37 o 
  -4   9   7       11.36        5.65      4.95 o 
  -3   9   7        4.83        5.44      4.95 o 
  -2   9   7        0.65        4.56      4.81 o 
  -1   9   7       48.29       51.41      6.00 o 
   0   9   7       20.98       17.77      7.42 o 
   1   9   7      133.66      125.04      7.72 o 
   2   9   7      316.07      336.05     10.46 o 
   3   9   7       31.83       18.81      6.42 o 
   4   9   7        0.38       -1.37      5.83 o 
   5   9   7       12.75        9.86      6.00 o 
   6   9   7        0.31       -0.53      6.46 o 
   7   9   7        0.46        8.42      6.32 o 
  -8  10   7        9.93       11.23      6.74 o 
  -7  10   7        0.01        0.25      6.35 o 
  -6  10   7        0.00       -6.00      6.00 o 
  -5  10   7       18.51       29.79      6.00 o 
  -4  10   7        1.62        6.81      5.09 o 
  -3  10   7        6.51        1.09      5.33 o 
  -2  10   7        2.08        9.33      4.67 o 
  -1  10   7        0.47        1.23      4.95 o 
   0  10   7       15.95       13.83      4.53 o 
   1  10   7        3.54        3.58      5.65 o 
   2  10   7        3.87       -6.04      6.04 o 
   3  10   7        2.01       -0.46      5.69 o 
   4  10   7        0.01       -3.68      6.21 o 
   5  10   7        7.11        3.93      6.35 o 
   6  10   7        6.57        3.37      6.95 o 
  -7  11   7        0.23       -6.21      6.98 o 
  -6  11   7       21.53        8.21      6.77 o 
  -5  11   7        2.39       -2.28      6.21 o 
  -4  11   7        6.64       -2.18      5.83 o 
  -3  11   7       23.16       30.32      6.07 o 
  -2  11   7       16.06       25.62      6.42 o 
  -1  11   7       21.51       19.72      5.83 o 
   0  11   7        1.76       -2.45      4.14 o 
   1  11   7        1.57        3.02      5.90 o 
   2  11   7        0.05       -6.25      6.25 o 
   3  11   7        0.02        1.75      5.97 o 
   4  11   7        0.03       -1.90      6.39 o 
   5  11   7        0.04        6.53      6.46 o 
  -6  12   7        3.00       24.21      6.67 o 
  -5  12   7        3.00       -5.30      6.91 o 
  -4  12   7        0.00       -6.88      6.88 o 
  -3  12   7       12.13       12.63      6.77 o 
  -2  12   7        3.57       -6.49      6.60 o 
  -1  12   7        0.05       -4.53      5.65 o 
   0  12   7        0.75        5.82      4.33 o 
   1  12   7        4.50        7.44      6.39 o 
   2  12   7        1.27        4.81      6.46 o 
   3  12   7        0.74       -6.91      6.91 o 
  -3  13   7        0.77       -0.60      7.26 o 
  -2  13   7        0.87       -2.28      6.98 o 
  -1  13   7        3.91        7.19      6.70 o 
   0  13   7        0.23        5.76      4.75 o 
   1  13   7        1.56       -1.97      7.23 o 
 -12   0   8        2.56        4.39      6.04 o 
 -11   0   8        8.17        2.46      5.97 o 
 -10   0   8       26.23       29.79      6.25 o 
  -9   0   8        1.04        8.14      4.70 o 
  -8   0   8      380.68      391.57     13.09 o 
  -7   0   8      427.12      417.78     14.39 o 
  -6   0   8        3.05        2.21      3.54 o 
  -5   0   8      322.13      311.34     13.97 o 
  -4   0   8     1522.72     1592.80     29.44 o 
  -3   0   8        2.59       -2.81      2.81 o 
  -2   0   8      116.37      125.49      5.86 o 
  -1   0   8      616.76      546.05     17.90 o 
   0   0   8       45.00       50.90      2.69 o 
   1   0   8      452.99      446.49     17.27 o 
   2   0   8     1663.87     1628.13     29.16 o 
   3   0   8       46.46       48.18      4.63 o 
   4   0   8        0.26        0.46      3.97 o 
   5   0   8       59.67       82.57      5.97 o 
   6   0   8        0.67        5.47      4.67 o 
   7   0   8       18.24       18.04      5.61 o 
   8   0   8       11.41       16.49      5.86 o 
   9   0   8        4.53       11.30      6.21 o 
  10   0   8        0.24        2.00      6.77 o 
 -12   1   8        2.86       -0.84      6.91 o 
 -11   1   8        0.34        2.25      5.79 o 
 -10   1   8        3.76        5.09      4.91 o 
  -9   1   8       15.26       22.39      4.88 o 
  -8   1   8        0.41        4.77      4.25 o 
  -7   1   8      116.21      114.47      6.39 o 
  -6   1   8      131.80      117.63      5.54 o 
  -5   1   8       99.94       90.75      4.84 o 
  -4   1   8       83.94       78.82      4.49 o 
  -3   1   8       86.50       93.49      4.21 o 
  -2   1   8      174.61      165.99      9.09 o 
  -1   1   8      306.33      280.46     14.00 o 
   0   1   8      139.73      130.38      4.72 o 
   1   1   8      339.63      368.16     15.93 o 
   2   1   8       13.54       12.14      3.68 o 
   3   1   8        7.50        9.51      4.07 o 
   4   1   8       32.56       12.49      4.91 o 
   5   1   8       48.13       59.94      5.65 o 
   6   1   8       18.80       17.41      5.51 o 
   7   1   8        5.05       -0.21      5.30 o 
   8   1   8       10.35        7.93      6.04 o 
   9   1   8        3.05       14.95      6.00 o 
  10   1   8        2.01        8.39      6.63 o 
 -12   2   8        2.37       -5.86      6.53 o 
 -11   2   8        0.42        3.02      5.12 o 
 -10   2   8        1.44        5.61      5.12 o 
  -9   2   8       10.89       14.70      4.25 o 
  -8   2   8        5.00        3.23      4.77 o 
  -7   2   8        9.85       13.65      4.18 o 
  -6   2   8       69.16       69.52      4.81 o 
  -5   2   8        0.02        0.25      3.19 o 
  -4   2   8       17.64       18.53      3.23 o 
  -3   2   8       67.25       75.20      4.32 o 
  -2   2   8       98.44      122.09      5.40 o 
  -1   2   8       37.32       41.80      3.51 o 
   0   2   8        2.58        5.06      2.93 o 
   1   2   8       48.01       48.11      4.00 o 
   2   2   8      162.45      177.96      8.00 o 
   3   2   8      342.20      333.84     13.83 o 
   4   2   8     1129.85     1089.25     22.46 o 
   5   2   8       75.72       61.34      6.00 o 
   6   2   8       47.89       50.32      6.11 o 
   7   2   8        2.32        6.98      5.33 o 
   8   2   8        0.58        7.09      5.33 o 
   9   2   8        1.45       -5.47      6.25 o 
 -12   3   8        2.16       11.37      6.32 o 
 -11   3   8        0.46        2.32      5.47 o 
 -10   3   8        1.85        0.70      5.40 o 
  -9   3   8       16.06       17.44      4.74 o 
  -8   3   8       29.17       25.76      5.12 o 
  -7   3   8       11.26        2.35      4.39 o 
  -6   3   8       94.11       98.08      5.47 o 
  -5   3   8      102.40      102.30      5.40 o 
  -4   3   8        2.89        1.75      2.88 o 
  -3   3   8       62.07       69.27      4.14 o 
  -2   3   8       32.32       34.81      3.44 o 
  -1   3   8       67.75       58.85      3.72 o 
   0   3   8       58.68       54.45      2.85 o 
   1   3   8        0.42        7.26      3.40 o 
   2   3   8       52.00       55.17      4.67 o 
   3   3   8      120.37       97.21      5.72 o 
   4   3   8       30.77       39.09      4.98 o 
   5   3   8      138.60      101.59      6.63 o 
   6   3   8       10.74        3.83      5.09 o 
   7   3   8       10.84        5.65      5.54 o 
   8   3   8        0.01        5.16      5.93 o 
   9   3   8       25.24       40.95      7.02 o 
 -11   4   8       16.04        6.35      6.32 o 
 -10   4   8        2.23        0.95      5.26 o 
  -9   4   8        0.40        2.14      4.98 o 
  -8   4   8        0.01        4.77      4.46 o 
  -7   4   8        0.88        6.00      4.18 o 
  -6   4   8      257.97      259.48     11.72 o 
  -5   4   8      104.40      102.37      5.23 o 
  -4   4   8       97.59       78.01      4.63 o 
  -3   4   8       25.35       36.85      3.51 o 
  -2   4   8       35.78       29.62      3.40 o 
  -1   4   8      129.58      137.91      7.09 o 
   0   4   8     1120.72     1128.15     17.23 o 
   1   4   8        2.82        1.93      3.47 o 
   2   4   8       42.98       41.73      4.63 o 
   3   4   8        0.91       -0.32      4.11 o 
   4   4   8       88.56       87.07      5.90 o 
   5   4   8       38.69       38.32      5.54 o 
   6   4   8        1.34       -0.21      5.12 o 
   7   4   8       32.65       25.20      6.00 o 
   8   4   8        0.03        6.60      5.86 o 
   9   4   8        1.47       -4.39      6.42 o 
 -11   5   8        0.07        6.60      5.76 o 
 -10   5   8        2.58       -1.72      5.58 o 
  -9   5   8       14.94       20.49      5.09 o 
  -8   5   8        8.56        9.02      4.84 o 
  -7   5   8       14.12       15.34      4.98 o 
  -6   5   8      356.14      348.40     12.42 o 
  -5   5   8      270.62      261.27     11.72 o 
  -4   5   8       39.22       45.97      4.49 o 
  -3   5   8        0.15       -3.19      3.30 o 
  -2   5   8       30.72       39.90      3.83 o 
  -1   5   8       19.07       16.81      3.47 o 
   0   5   8       12.63       14.74      2.59 o 
   1   5   8      121.95      133.42      5.86 o 
   2   5   8       31.13       34.85      4.56 o 
   3   5   8       10.68        9.97      4.46 o 
   4   5   8       54.50       43.52      5.44 o 
   5   5   8        4.99        5.16      5.23 o 
   6   5   8        0.02       -5.26      5.26 o 
   7   5   8        1.22       -2.60      6.00 o 
   8   5   8        1.14       12.63      5.93 o 
   9   5   8        0.09        3.68      6.21 o 
 -11   6   8        3.31       -4.88      6.39 o 
 -10   6   8        2.24       -2.07      5.40 o 
  -9   6   8       13.37       13.86      5.76 o 
  -8   6   8       15.98        2.56      5.65 o 
  -7   6   8       18.77       16.04      5.09 o 
  -6   6   8       18.42       24.57      4.91 o 
  -5   6   8        1.20        4.84      3.93 o 
  -4   6   8      106.23       91.45      5.90 o 
  -3   6   8       64.76       70.54      4.95 o 
  -2   6   8       17.82       23.41      3.97 o 
  -1   6   8        3.18       11.37      3.47 o 
   0   6   8        0.30        1.14      3.72 o 
   1   6   8        7.62        7.02      4.28 o 
   2   6   8       87.70       97.94      6.07 o 
   3   6   8        3.16        1.90      4.95 o 
   4   6   8        2.31       15.23      4.74 o 
   5   6   8       71.89       65.13      6.35 o 
   6   6   8        0.02        2.42      5.37 o 
   7   6   8       11.61       19.02      6.21 o 
   8   6   8        1.05        2.21      6.70 o 
 -10   7   8        0.70        0.00      5.83 o 
  -9   7   8        4.84        9.44      5.51 o 
  -8   7   8        0.89       -2.28      5.26 o 
  -7   7   8      102.94       94.79      7.09 o 
  -6   7   8       19.92       30.67      5.47 o 
  -5   7   8      240.50      235.47      9.62 o 
  -4   7   8        0.40        5.83      4.28 o 
  -3   7   8       29.19       24.14      4.95 o 
  -2   7   8       23.18       22.63      4.53 o 
  -1   7   8        5.38        2.42      3.75 o 
   0   7   8       14.09       12.32      3.27 o 
   1   7   8      231.85      231.61     11.16 o 
   2   7   8      209.67      186.76      7.90 o 
   3   7   8        1.33        4.84      5.23 o 
   4   7   8        0.27        3.86      5.12 o 
   5   7   8       20.54       29.30      5.86 o 
   6   7   8        0.45        3.30      5.47 o 
   7   7   8        1.31        5.47      6.42 o 
   8   7   8        2.11        0.28      6.81 o 
 -10   8   8        0.19       -0.56      6.14 o 
  -9   8   8        6.61       12.70      6.32 o 
  -8   8   8        2.14        9.23      5.72 o 
  -7   8   8        5.98        9.79      5.65 o 
  -6   8   8        7.54       17.13      5.19 o 
  -5   8   8        2.21        3.68      4.74 o 
  -4   8   8        3.99        6.42      4.74 o 
  -3   8   8        1.80        5.54      4.46 o 
  -2   8   8       15.49       10.18      4.32 o 
  -1   8   8        5.09       13.90      4.28 o 
   0   8   8       62.44       44.62      8.47 o 
   1   8   8       36.76       28.07      5.76 o 
   2   8   8        3.30        6.18      5.40 o 
   3   8   8        7.93       11.12      5.12 o 
   4   8   8       12.75       12.91      5.93 o 
   5   8   8       27.07       44.64      6.56 o 
   6   8   8       10.54       28.39      6.63 o 
   7   8   8        6.50       29.55      6.53 o 
  -9   9   8        0.22        4.49      6.21 o 
  -8   9   8        1.15        8.88      6.07 o 
  -7   9   8        0.29        1.72      5.86 o 
  -6   9   8        2.07        2.32      5.58 o 
  -5   9   8        0.01       -5.69      5.69 o 
  -4   9   8        1.33        5.19      5.02 o 
  -3   9   8       11.66       11.83      5.12 o 
  -2   9   8       22.61       30.95      5.26 o 
  -1   9   8       20.67       22.71      5.12 o 
   0   9   8        7.84        3.06      3.75 o 
   1   9   8       60.44       68.40      7.30 o 
   2   9   8       61.29       65.90      7.05 o 
   3   9   8       28.05       26.50      5.72 o 
   4   9   8        0.61        9.26      5.83 o 
   5   9   8        0.06        1.02      5.90 o 
   6   9   8        8.59       21.23      6.42 o 
  -8  10   8        4.02        1.97      6.60 o 
  -7  10   8       11.69       17.34      6.49 o 
  -6  10   8        3.16        9.51      5.76 o 
  -5  10   8        1.51       -0.70      5.93 o 
  -4  10   8       12.38       16.18      5.65 o 
  -3  10   8       22.49       18.42      5.72 o 
  -2  10   8       14.04       12.63      5.23 o 
  -1  10   8       31.46       35.13      5.97 o 
   0  10   8        0.30       -4.15      4.15 o 
   1  10   8        4.50       -0.67      5.86 o 
   2  10   8       33.03       32.67      6.77 o 
   3  10   8        0.04       -1.19      5.76 o 
   4  10   8        0.15       -6.18      6.18 o 
   5  10   8        3.49       12.32      6.60 o 
  -7  11   8        0.73        5.19      6.53 o 
  -6  11   8       41.03       48.32      7.76 o 
  -5  11   8       16.63       18.84      7.12 o 
  -4  11   8        0.22       -4.00      6.14 o 
  -3  11   8        6.00       10.91      5.69 o 
  -2  11   8       16.07        3.68      6.32 o 
  -1  11   8        0.47        0.00      5.72 o 
   0  11   8        0.15       -1.22     11.11 o 
   1  11   8       27.30       19.44      6.11 o 
   2  11   8        6.15       11.41      6.74 o 
   3  11   8        3.42        1.82      6.49 o 
   4  11   8        0.55        0.28      7.05 o 
  -5  12   8        1.27        5.44      6.88 o 
  -4  12   8        0.15        3.30      6.70 o 
  -3  12   8        0.65       -6.32      6.32 o 
  -2  12   8        0.05        1.61      6.39 o 
  -1  12   8        0.32       -4.70      6.11 o 
   0  12   8        6.77       15.18      4.71 o 
   1  12   8        1.46       15.23      6.04 o 
   2  12   8        0.00        3.33      6.35 o 
 -12   1   9        0.63       -1.40      6.46 o 
 -11   1   9        3.51       -0.53      6.07 o 
 -10   1   9        0.05       -4.56      5.05 o 
  -9   1   9        2.97       14.74      4.70 o 
  -8   1   9        3.78        4.81      4.74 o 
  -7   1   9      110.04      114.96      6.32 o 
  -6   1   9       13.42        9.69      3.90 o 
  -5   1   9       37.40       39.73      4.25 o 
  -4   1   9        0.12       -0.88      2.98 o 
  -3   1   9       40.93       45.87      3.65 o 
  -2   1   9      238.16      257.58     11.97 o 
  -1   1   9        0.09        1.02      3.02 o 
   0   1   9       35.92       33.55      2.64 o 
   1   1   9      272.74      265.65     12.67 o 
   2   1   9       94.02       83.42      5.26 o 
   3   1   9      380.81      328.61     13.72 o 
   4   1   9        0.78       -4.81      4.81 o 
   5   1   9        0.47       -4.91      4.91 o 
   6   1   9       46.08       45.55      5.83 o 
   7   1   9        0.25        4.46      5.19 o 
   8   1   9        3.86        2.49      5.83 o 
   9   1   9        0.51       -0.56      5.90 o 
 -12   2   9        1.42        2.28      6.14 o 
 -11   2   9        3.99       -1.30      6.04 o 
 -10   2   9        0.03        1.16      5.19 o 
  -9   2   9        4.44        9.97      4.88 o 
  -8   2   9       44.72       41.06      5.54 o 
  -7   2   9      134.88      136.09      6.70 o 
  -6   2   9       22.89       29.76      4.25 o 
  -5   2   9        0.97       -0.42      3.26 o 
  -4   2   9        0.03       -2.35      3.02 o 
  -3   2   9        1.07        1.51      2.91 o 
  -2   2   9      166.38      166.23      6.70 o 
  -1   2   9      348.52      371.91     14.39 o 
   0   2   9      147.06      142.78      7.81 o 
   1   2   9        6.78        1.40      3.72 o 
   2   2   9       11.18       11.09      4.11 o 
   3   2   9       92.34      104.09      6.11 o 
   4   2   9      842.06      858.51     18.49 o 
   5   2   9       11.97        8.91      5.12 o 
   6   2   9       29.28       33.37      5.83 o 
   7   2   9        0.00       -2.28      5.40 o 
   8   2   9       24.84       24.92      6.35 o 
   9   2   9        0.62        3.30      6.35 o 
 -12   3   9        0.02        1.44      6.32 o 
 -11   3   9        5.36        1.58      5.90 o 
 -10   3   9        1.34        3.33      5.09 o 
  -9   3   9        1.36        6.60      4.67 o 
  -8   3   9        6.76        1.54      4.91 o 
  -7   3   9       23.35       28.46      4.81 o 
  -6   3   9      161.58      150.48      8.14 o 
  -5   3   9       46.61       44.29      4.49 o 
  -4   3   9        0.50        1.93      2.91 o 
  -3   3   9        6.34        4.07      2.84 o 
  -2   3   9      100.88       96.82      5.58 o 
  -1   3   9      117.53      110.09      5.54 o 
   0   3   9       13.50       17.51      2.53 o 
   1   3   9      116.63      120.89      6.07 o 
   2   3   9       50.02       52.99      4.77 o 
   3   3   9      346.27      334.44     13.02 o 
   4   3   9       47.09       45.97      5.97 o 
   5   3   9       57.17       53.76      6.04 o 
   6   3   9       47.32       30.57      6.28 o 
   7   3   9        3.76       -4.18      6.04 o 
   8   3   9       11.80       20.39      6.14 o 
   9   3   9        5.19       10.95      7.05 o 
 -11   4   9        4.28        7.90      5.72 o 
 -10   4   9        3.67       -1.97      5.54 o 
  -9   4   9        4.82        9.30      5.05 o 
  -8   4   9        0.96        4.00      4.14 o 
  -7   4   9       19.05       26.78      4.98 o 
  -6   4   9        3.32        6.21      4.11 o 
  -5   4   9       34.20       38.25      4.53 o 
  -4   4   9       77.90       71.62      5.02 o 
  -3   4   9        1.58       -0.42      3.26 o 
  -2   4   9       62.80       63.17      4.35 o 
  -1   4   9        1.89        2.56      3.19 o 
   0   4   9       47.12       38.42      3.11 o 
   1   4   9       16.17       23.65      4.11 o 
   2   4   9        0.92        2.46      4.21 o 
   3   4   9       20.83       16.11      4.70 o 
   4   4   9        6.23       14.67      4.91 o 
   5   4   9        6.84        3.61      5.33 o 
   6   4   9        0.30        6.00      4.95 o 
   7   4   9        0.18       -5.86      5.86 o 
   8   4   9        9.22        4.56      6.88 o 
 -11   5   9        0.66        0.28      5.72 o 
 -10   5   9        2.76        6.88      5.65 o 
  -9   5   9       37.80       38.78      6.14 o 
  -8   5   9       10.12        8.56      5.12 o 
  -7   5   9        4.54        0.00      4.84 o 
  -6   5   9       51.46       52.78      5.61 o 
  -5   5   9       24.64       21.58      4.39 o 
  -4   5   9       62.69       69.41      4.95 o 
  -3   5   9      188.10      169.60      8.70 o 
  -2   5   9        0.33       -0.88      3.40 o 
  -1   5   9       14.45       16.84      3.44 o 
   0   5   9        2.83        3.85      3.49 o 
   1   5   9        4.68        1.23      4.18 o 
   2   5   9        2.53        4.39      4.42 o 
   3   5   9       11.12       13.79      4.98 o 
   4   5   9       52.54       65.38      6.28 o 
   5   5   9       60.69       66.61      6.74 o 
   6   5   9        4.58       12.74      5.61 o 
   7   5   9        0.28        4.74      5.72 o 
   8   5   9        2.13        6.42      6.32 o 
 -10   6   9        1.30       -6.25      6.25 o 
  -9   6   9        0.08       -0.74      5.26 o 
  -8   6   9       48.73       55.48      6.35 o 
  -7   6   9       45.55       49.41      6.04 o 
  -6   6   9        2.16        7.40      4.35 o 
  -5   6   9       66.11       64.99      5.79 o 
  -4   6   9      127.50      130.51      7.23 o 
  -3   6   9      270.73      272.15     11.30 o 
  -2   6   9       68.16       68.71      5.44 o 
  -1   6   9      116.62       98.51      6.00 o 
   0   6   9       19.91       23.52      3.25 o 
   1   6   9      105.12      102.40      6.53 o 
   2   6   9       27.10       19.02      5.26 o 
   3   6   9       49.12       36.04      5.79 o 
   4   6   9        0.22        5.44      5.37 o 
   5   6   9        0.40        1.09      5.12 o 
   6   6   9        0.07       -5.40      5.72 o 
   7   6   9       11.35       32.46      6.35 o 
   8   6   9        4.76        3.79      7.12 o 
 -10   7   9        2.01       -0.28      6.04 o 
  -9   7   9       40.80       45.16      7.19 o 
  -8   7   9        1.39       -3.05      5.58 o 
  -7   7   9       40.18       30.53      6.21 o 
  -6   7   9       28.11       29.65      4.95 o 
  -5   7   9       12.93       21.48      4.70 o 
  -4   7   9        5.65        6.91      4.35 o 
  -3   7   9        0.40        0.35      4.18 o 
  -2   7   9       10.49       11.79      4.32 o 
  -1   7   9        0.58        6.74      3.83 o 
   0   7   9        2.52        0.27      3.23 o 
   1   7   9        4.87       13.55      4.95 o 
   2   7   9       13.69       13.79      5.19 o 
   3   7   9       14.07        9.16      5.37 o 
   4   7   9       16.67       14.49      6.28 o 
   5   7   9        3.20       10.70      5.26 o 
   6   7   9       27.39       36.18      7.09 o 
   7   7   9        0.25       12.11      6.39 o 
  -9   8   9       10.52       11.72      6.21 o 
  -8   8   9        5.07        4.77      5.76 o 
  -7   8   9        0.89       -4.25      5.72 o 
  -6   8   9        0.00       -2.21      5.37 o 
  -5   8   9       28.34       32.67      5.61 o 
  -4   8   9       11.17       10.18      4.56 o 
  -3   8   9        0.94        5.09      4.39 o 
  -2   8   9        3.30        6.74      4.56 o 
  -1   8   9       19.04       23.72      4.91 o 
   0   8   9       50.55       58.87      4.44 o 
   1   8   9       45.33       38.71      6.32 o 
   2   8   9        7.18       11.09      5.23 o 
   3   8   9       23.05       27.13      5.83 o 
   4   8   9        7.88        3.72      5.86 o 
   5   8   9        2.83        6.98      5.97 o 
   6   8   9        1.14       14.84      6.04 o 
   7   8   9        0.92       -6.74      6.74 o 
  -8   9   9        0.02        4.84      6.07 o 
  -7   9   9       23.29       30.07      7.16 o 
  -6   9   9       13.60       13.41      6.28 o 
  -5   9   9        0.67        9.30      4.88 o 
  -4   9   9        0.01        8.04      4.67 o 
  -3   9   9        9.42       11.16      5.02 o 
  -2   9   9        1.22       -4.98      4.98 o 
  -1   9   9        2.43        9.79      4.60 o 
   0   9   9       96.46       90.93      5.22 o 
   1   9   9        9.58       14.04      5.72 o 
   2   9   9        0.12        6.28      5.76 o 
   3   9   9        1.91        8.18      5.47 o 
   4   9   9       25.03       32.88      6.67 o 
   5   9   9        0.58        9.90      6.11 o 
   6   9   9        0.04       -7.02      7.02 o 
  -7  10   9        3.71       12.11      6.39 o 
  -6  10   9        7.72        8.84      6.39 o 
  -5  10   9       12.95        6.42      6.46 o 
  -4  10   9        4.93       14.25      5.33 o 
  -3  10   9        3.23        8.95      5.40 o 
  -2  10   9        3.66        1.40      5.40 o 
  -1  10   9       40.75       53.87      6.70 o 
   0  10   9       85.48       84.45      5.67 o 
   1  10   9        0.00        6.07      5.90 o 
   2  10   9        1.73        8.81      6.00 o 
   3  10   9        7.13        7.37      6.18 o 
   4  10   9        5.08        2.18      7.12 o 
   5  10   9        0.23        2.28      6.81 o 
  -6  11   9        0.57       12.67      6.63 o 
  -5  11   9        8.94        9.48      6.88 o 
  -4  11   9        0.53       -0.53      6.28 o 
  -3  11   9        4.06       12.39      5.93 o 
  -2  11   9       16.43       25.06      6.53 o 
  -1  11   9        1.29        6.42      5.86 o 
   0  11   9       45.01       51.29      6.47 o 
   1  11   9        3.55       -2.28      6.46 o 
   2  11   9        1.00        0.28      6.42 o 
   3  11   9        0.00        4.95      6.42 o 
  -4  12   9        0.02       -6.53      6.84 o 
  -3  12   9        1.11        6.77      6.42 o 
  -2  12   9        3.81        8.42      6.39 o 
  -1  12   9        3.54        6.77      6.67 o 
   0  12   9        0.05       -0.39      4.91 o 
   1  12   9        0.05        6.42      6.53 o 
 -12   0  10        0.02        0.00      6.39 o 
 -11   0  10        0.05       -1.30      5.93 o 
 -10   0  10        0.05        0.00      5.12 o 
  -9   0  10       13.72        7.86      5.47 o 
  -8   0  10      108.54      104.54      6.98 o 
  -7   0  10        6.26        1.79      4.56 o 
  -6   0  10        0.71       -3.79      3.79 o 
  -5   0  10       11.80       12.63      3.93 o 
  -4   0  10      160.01      158.83      8.53 o 
  -3   0  10      127.35      127.39      6.04 o 
  -2   0  10      189.08      192.27      8.84 o 
  -1   0  10       26.90       22.18      3.65 o 
   0   0  10       41.85       41.40      3.22 o 
   1   0  10       22.21       28.74      4.46 o 
   2   0  10       69.80       76.71      5.65 o 
   3   0  10      831.52      875.22     18.92 o 
   4   0  10       18.08       25.16      5.23 o 
   5   0  10      110.62      104.23      6.74 o 
   6   0  10        3.41        0.63      5.26 o 
   7   0  10       19.47       19.83      6.42 o 
   8   0  10        0.01       -4.49      6.00 o 
 -12   1  10        0.03        1.16      6.28 o 
 -11   1  10        6.32        1.86      6.00 o 
 -10   1  10        9.79       10.46      5.79 o 
  -9   1  10       70.61       62.08      6.21 o 
  -8   1  10        0.00        1.37      4.56 o 
  -7   1  10      100.54       96.33      6.56 o 
  -6   1  10       56.27       49.55      5.12 o 
  -5   1  10       32.97       28.92      4.28 o 
  -4   1  10        5.75        0.84      3.65 o 
  -3   1  10      228.74      224.56     10.46 o 
  -2   1  10       32.10       39.87      3.79 o 
  -1   1  10        8.99        8.95      3.33 o 
   0   1  10      187.54      164.72      7.30 o 
   1   1  10      559.47      488.63     16.60 o 
   2   1  10      320.23      277.90     13.12 o 
   3   1  10      349.60      376.16     13.44 o 
   4   1  10       13.08       17.76      5.40 o 
   5   1  10       29.14       34.08      5.76 o 
   6   1  10       13.23        7.90      5.44 o 
   7   1  10        0.24       11.26      5.58 o 
   8   1  10        8.76       17.51      6.74 o 
 -11   2  10        0.14        2.67      5.69 o 
 -10   2  10        0.37       -3.37      5.76 o 
  -9   2  10        0.07        1.51      5.26 o 
  -8   2  10       35.40       35.69      5.51 o 
  -7   2  10      112.36      108.09      6.84 o 
  -6   2  10       21.26       25.37      4.25 o 
  -5   2  10       44.92       41.69      4.56 o 
  -4   2  10        8.63       16.21      3.33 o 
  -3   2  10        5.06        6.67      3.05 o 
  -2   2  10       37.03       32.36      4.00 o 
  -1   2  10       70.75       76.85      4.84 o 
   0   2  10       18.02       18.32      2.66 o 
   1   2  10       45.42       42.71      4.74 o 
   2   2  10        2.72        6.63      4.46 o 
   3   2  10       19.35       13.62      5.12 o 
   4   2  10       63.56       69.17      5.93 o 
   5   2  10       16.70       17.97      5.40 o 
   6   2  10        5.74       -3.90      5.58 o 
   7   2  10       16.06       35.76      6.39 o 
   8   2  10        1.41        5.37      6.46 o 
 -11   3  10        2.36       -6.21      6.21 o 
 -10   3  10       16.64       21.16      5.72 o 
  -9   3  10        0.16       -0.88      4.91 o 
  -8   3  10       15.99       18.77      5.16 o 
  -7   3  10       68.98       65.62      5.83 o 
  -6   3  10        4.37        8.63      4.00 o 
  -5   3  10        1.97        5.26      3.75 o 
  -4   3  10        1.56       -1.93      3.47 o 
  -3   3  10       14.64       16.67      3.44 o 
  -2   3  10        0.64       -3.37      3.37 o 
  -1   3  10        1.08        0.56      3.09 o 
   0   3  10        3.28       10.60      3.49 o 
   1   3  10        4.05        1.37      4.07 o 
   2   3  10      325.61      268.74     12.14 o 
   3   3  10        0.02        3.26      4.60 o 
   4   3  10       23.68       27.90      5.40 o 
   5   3  10       81.17       65.97      6.46 o 
   6   3  10        4.89        4.88      5.37 o 
   7   3  10       13.14        8.21      6.04 o 
   8   3  10        0.98        6.39      6.32 o 
 -11   4  10        0.07       -6.11      6.11 o 
 -10   4  10        0.17       -3.54      5.83 o 
  -9   4  10        1.21       -0.70      4.84 o 
  -8   4  10        0.64        7.12      4.25 o 
  -7   4  10        0.06        8.25      4.32 o 
  -6   4  10       28.57       34.81      5.05 o 
  -5   4  10       98.48      101.56      6.00 o 
  -4   4  10      101.29      111.74      5.69 o 
  -3   4  10        0.43       -2.60      3.47 o 
  -2   4  10        3.57        5.86      3.37 o 
  -1   4  10        9.08        8.46      3.44 o 
   0   4  10       26.51       25.65      3.16 o 
   1   4  10       10.37       20.32      4.63 o 
   2   4  10      101.21       92.40      5.90 o 
   3   4  10      104.29       95.80      6.63 o 
   4   4  10      109.51      119.67      7.23 o 
   5   4  10        6.08       14.95      5.16 o 
   6   4  10       15.72       18.14      5.69 o 
   7   4  10        6.56       20.00      6.00 o 
   8   4  10        0.00        4.84      6.88 o 
 -11   5  10        0.15        2.91      6.53 o 
 -10   5  10        8.23       16.32      5.97 o 
  -9   5  10        2.17       12.00      4.88 o 
  -8   5  10        0.96       -4.60      4.95 o 
  -7   5  10        7.69        3.30      4.95 o 
  -6   5  10        9.88        9.23      4.60 o 
  -5   5  10       90.94       79.98      6.04 o 
  -4   5  10       86.09       92.68      5.86 o 
  -3   5  10      131.23      144.27      6.39 o 
  -2   5  10      156.59      149.78      7.09 o 
  -1   5  10        0.65        4.46      3.75 o 
   0   5  10        9.80       13.02      3.17 o 
   1   5  10       34.97       23.65      5.02 o 
   2   5  10        0.56        1.05      4.84 o 
   3   5  10       17.02       21.44      5.12 o 
   4   5  10        1.76       -0.21      5.33 o 
   5   5  10        4.99       16.07      5.54 o 
   6   5  10        0.36        1.93      5.33 o 
   7   5  10        1.69        4.77      6.18 o 
   8   5  10        0.04       -5.61      6.98 o 
 -10   6  10        3.02       -1.65      6.28 o 
  -9   6  10        9.44       13.34      5.90 o 
  -8   6  10       87.02       75.87      7.33 o 
  -7   6  10       41.81       42.92      6.14 o 
  -6   6  10        5.30        7.09      4.21 o 
  -5   6  10        6.05       11.51      4.04 o 
  -4   6  10      100.32       80.78      6.00 o 
  -3   6  10        0.15        2.11      3.97 o 
  -2   6  10      178.03      202.91      9.51 o 
  -1   6  10       72.14       79.49      5.58 o 
   0   6  10       83.10       75.12      4.23 o 
   1   6  10        9.30       13.51      4.84 o 
   2   6  10       70.84       69.69      6.35 o 
   3   6  10        9.33        7.97      5.09 o 
   4   6  10       10.80       11.51      5.40 o 
   5   6  10        1.93        1.86      5.51 o 
   6   6  10        6.20        7.30      6.14 o 
   7   6  10        1.40        5.26      6.18 o 
 -10   7  10       11.53       19.06      6.53 o 
  -9   7  10        0.07       -4.00      5.90 o 
  -8   7  10        0.96       -0.49      5.33 o 
  -7   7  10        5.95        3.68      5.09 o 
  -6   7  10        0.02       -3.86      4.35 o 
  -5   7  10        1.52        4.88      4.32 o 
  -4   7  10       60.81       54.67      5.47 o 
  -3   7  10       45.31       38.46      6.07 o 
  -2   7  10       22.72       24.53      4.63 o 
  -1   7  10        0.45       10.63      3.79 o 
   0   7  10        5.23        3.11      3.44 o 
   1   7  10        9.53        6.70      5.05 o 
   2   7  10        6.83        8.14      5.30 o 
   3   7  10        4.78        8.11      5.33 o 
   4   7  10        9.58        6.49      6.00 o 
   5   7  10        9.19       11.90      6.25 o 
   6   7  10       23.95       26.50      6.70 o 
   7   7  10       21.09       28.50      7.58 o 
  -9   8  10        7.46        3.09      6.95 o 
  -8   8  10       16.58       21.09      6.18 o 
  -7   8  10        3.99       12.84      5.30 o 
  -6   8  10        2.38        8.56      4.74 o 
  -5   8  10        0.65        8.11      4.67 o 
  -4   8  10        0.14        0.00      4.77 o 
  -3   8  10        5.12        1.86      4.74 o 
  -2   8  10        1.28        1.44      4.49 o 
  -1   8  10       26.65       24.14      5.26 o 
   0   8  10       19.39       16.42      3.95 o 
   1   8  10       24.90       15.41      5.83 o 
   2   8  10        0.15        1.09      5.33 o 
   3   8  10        6.57        4.14      5.44 o 
   4   8  10       10.73       13.37      5.93 o 
   5   8  10        0.41       -0.53      6.60 o 
   6   8  10        0.01        6.18      5.90 o 
  -8   9  10        0.20       -5.02      6.56 o 
  -7   9  10        1.67        6.35      6.28 o 
  -6   9  10       16.73       30.21      6.49 o 
  -5   9  10        3.03       -3.33      5.44 o 
  -4   9  10       17.91       14.42      5.76 o 
  -3   9  10        0.48       -5.19      5.19 o 
  -2   9  10        4.61        8.98      4.95 o 
  -1   9  10       10.82        6.88      5.26 o 
   0   9  10        7.52        4.12      4.06 o 
   1   9  10        2.21       15.83      5.51 o 
   2   9  10       12.31       16.63      6.46 o 
   3   9  10        1.21        6.70      5.86 o 
   4   9  10        2.35       22.85      5.97 o 
   5   9  10        6.05        9.02      6.70 o 
  -7  10  10        0.01        4.56      6.67 o 
  -6  10  10        0.01       -1.61      6.21 o 
  -5  10  10        3.29        9.55      6.00 o 
  -4  10  10        7.94        5.97      5.72 o 
  -3  10  10       10.19       11.86      5.86 o 
  -2  10  10        0.55        2.46      5.44 o 
  -1  10  10       80.83       61.59      6.95 o 
   0  10  10       16.77       11.00      6.54 o 
   1  10  10       15.83       32.99      6.25 o 
   2  10  10        3.12        1.02      6.42 o 
   3  10  10        2.64        2.95      6.77 o 
   4  10  10        1.31       -7.62      7.62 o 
  -5  11  10        8.62        7.62      6.56 o 
  -4  11  10        1.82       14.91      5.93 o 
  -3  11  10        3.51        2.42      5.97 o 
  -2  11  10        0.48        2.14      6.04 o 
  -1  11  10        2.12        5.44      6.21 o 
   0  11  10       19.43       16.68      5.12 o 
   1  11  10        0.02       -6.53      6.53 o 
   2  11  10        2.07       11.44      6.56 o 
  -2  12  10        8.04       -4.39      7.05 o 
  -1  12  10        0.21       -2.28      6.28 o 
 -11   1  11        1.01        7.40      6.14 o 
 -10   1  11       29.85       35.44      6.60 o 
  -9   1  11        7.33       13.27      5.02 o 
  -8   1  11       10.43        7.65      4.98 o 
  -7   1  11       10.23       16.67      4.95 o 
  -6   1  11       58.85       58.11      5.51 o 
  -5   1  11        0.76       -4.04      4.04 o 
  -4   1  11       46.92       44.39      4.60 o 
  -3   1  11        2.54       -0.46      3.40 o 
  -2   1  11        0.32       -3.33      3.33 o 
  -1   1  11        4.90        2.32      3.68 o 
   0   1  11      198.10      183.10      6.69 o 
   1   1  11      162.44      144.62      6.98 o 
   2   1  11      680.06      666.66     16.39 o 
   3   1  11       28.19       21.16      5.37 o 
   4   1  11       12.07       12.00      5.26 o 
   5   1  11       13.33        5.05      5.51 o 
   6   1  11       15.65       17.55      5.86 o 
   7   1  11        2.81       -0.53      6.56 o 
   8   1  11        4.30       -3.68      7.16 o 
 -11   2  11        0.07        0.84      5.93 o 
 -10   2  11        4.67        0.00      5.79 o 
  -9   2  11       12.25       13.23      5.33 o 
  -8   2  11        5.56        6.07      4.63 o 
  -7   2  11        8.47        6.42      4.91 o 
  -6   2  11       24.63       20.28      4.88 o 
  -5   2  11       40.25       43.52      4.46 o 
  -4   2  11       21.46       22.71      4.04 o 
  -3   2  11       13.17       11.37      3.68 o 
  -2   2  11        7.99       11.30      3.54 o 
  -1   2  11       54.41       48.50      4.39 o 
   0   2  11       25.90       24.85      3.14 o 
   1   2  11        0.00        4.67      4.67 o 
   2   2  11        0.00       -4.46      4.70 o 
   3   2  11        1.62       -1.26      4.77 o 
   4   2  11       17.72       15.97      5.26 o 
   5   2  11        0.04        4.91      5.16 o 
   6   2  11        0.31       10.53      5.19 o 
   7   2  11       16.84        7.30      6.95 o 
   8   2  11        2.46       12.32      6.39 o 
 -11   3  11        3.05       -0.84      6.18 o 
 -10   3  11        4.61       -3.58      5.19 o 
  -9   3  11        0.18        1.65      5.09 o 
  -8   3  11        0.71       -5.19      5.19 o 
  -7   3  11       56.39       64.22      5.83 o 
  -6   3  11       21.89       20.74      4.81 o 
  -5   3  11       46.37       54.15      4.88 o 
  -4   3  11       18.47       16.49      3.97 o 
  -3   3  11       18.74       27.44      3.97 o 
  -2   3  11       73.58       70.99      5.12 o 
  -1   3  11       29.40       34.00      4.35 o 
   0   3  11       31.53       27.68      3.23 o 
   1   3  11       10.45       19.30      4.77 o 
   2   3  11       25.04       13.79      5.65 o 
   3   3  11       21.88       23.72      5.54 o 
   4   3  11        5.09       11.72      5.02 o 
   5   3  11       28.26       29.69      5.86 o 
   6   3  11        4.40        4.07      6.07 o 
   7   3  11        1.77       -0.81      6.25 o 
   8   3  11       22.73       38.18      7.37 o 
 -11   4  11        0.43       -2.04      6.18 o 
 -10   4  11        4.39       11.09      5.83 o 
  -9   4  11       12.34       14.21      5.40 o 
  -8   4  11        1.98        0.00      5.02 o 
  -7   4  11       15.68       24.18      4.95 o 
  -6   4  11       64.41       65.69      6.04 o 
  -5   4  11       12.14       10.04      4.53 o 
  -4   4  11       47.63       46.99      5.09 o 
  -3   4  11       47.76       50.64      4.91 o 
  -2   4  11        0.61        3.79      3.75 o 
  -1   4  11       65.19       70.40      4.98 o 
   0   4  11       41.22       40.02      3.48 o 
   1   4  11       25.65       23.55      5.05 o 
   2   4  11       75.14       80.85      6.46 o 
   3   4  11       27.96       26.50      5.54 o 
   4   4  11       24.94        7.69      5.79 o 
   5   4  11       19.89       22.04      6.04 o 
   6   4  11        1.60        1.23      5.76 o 
   7   4  11        0.07        3.54      6.04 o 
 -10   5  11        3.99        1.09      5.65 o 
  -9   5  11        1.35       -3.02      5.19 o 
  -8   5  11        0.02        1.16      4.67 o 
  -7   5  11       13.14       16.60      5.19 o 
  -6   5  11       39.34       51.48      5.40 o 
  -5   5  11       82.47       79.94      6.42 o 
  -4   5  11       75.79       74.68      5.86 o 
  -3   5  11       32.27       37.06      4.60 o 
  -2   5  11       57.34       44.53      5.16 o 
  -1   5  11       11.49        5.23      4.14 o 
   0   5  11        1.09        0.03      3.39 o 
   1   5  11       39.17       37.02      5.51 o 
   2   5  11        0.00       -4.98      4.98 o 
   3   5  11       24.40       15.86      5.58 o 
   4   5  11        0.13       -2.67      5.23 o 
   5   5  11        1.33        5.23      5.76 o 
   6   5  11        1.18       -2.32      6.39 o 
   7   5  11        1.90        4.81      6.98 o 
 -10   6  11        0.99       -1.12      6.21 o 
  -9   6  11        0.09        3.93      5.44 o 
  -8   6  11       14.44       15.48      5.61 o 
  -7   6  11        0.12       -1.86      4.77 o 
  -6   6  11        5.11       -1.93      4.56 o 
  -5   6  11       41.51       47.48      5.47 o 
  -4   6  11        7.92       11.93      4.28 o 
  -3   6  11        6.37        5.51      4.25 o 
  -2   6  11       17.83       11.30      4.53 o 
  -1   6  11        7.45        5.79      4.60 o 
   0   6  11       49.20       54.88      3.87 o 
   1   6  11       21.46       27.23      5.54 o 
   2   6  11        5.92       10.63      5.12 o 
   3   6  11        6.58       13.12      5.40 o 
   4   6  11        1.63       -5.65      5.65 o 
   5   6  11        0.40       -0.49      6.11 o 
   6   6  11        0.03       -6.42      6.60 o 
  -9   7  11        0.00        4.70      5.90 o 
  -8   7  11        3.35       12.00      5.51 o 
  -7   7  11        2.25        0.00      5.26 o 
  -6   7  11        0.81       -2.74      4.35 o 
  -5   7  11        0.00        6.25      4.28 o 
  -4   7  11       53.89       54.01      6.04 o 
  -3   7  11        1.01       13.12      4.21 o 
  -2   7  11        1.98       -1.82      4.42 o 
  -1   7  11        0.41        2.42      4.35 o 
   0   7  11       33.70       31.03      3.95 o 
   1   7  11       60.70       69.45      6.60 o 
   2   7  11        0.98        1.54      5.26 o 
   3   7  11        0.00       -2.07      5.40 o 
   4   7  11        9.46       17.58      6.32 o 
   5   7  11       18.40       34.92      6.91 o 
   6   7  11        0.35       -3.93      6.98 o 
  -8   8  11       21.62       19.79      6.67 o 
  -7   8  11        0.79        3.09      5.61 o 
  -6   8  11        2.66        9.97      4.42 o 
  -5   8  11        1.32        0.25      4.70 o 
  -4   8  11       14.29       21.86      5.54 o 
  -3   8  11       13.99        8.63      5.19 o 
  -2   8  11       10.75        5.72      5.12 o 
  -1   8  11       31.31       12.81      5.83 o 
   0   8  11       42.41       44.86      4.60 o 
   1   8  11       11.31        8.35      6.11 o 
   2   8  11        2.47        2.35      5.37 o 
   3   8  11        0.39       13.02      6.14 o 
   4   8  11        8.52        3.97      6.25 o 
   5   8  11        5.17        5.90      6.95 o 
  -7   9  11        0.05        2.49      6.28 o 
  -6   9  11        0.50       -5.79      5.79 o 
  -5   9  11        2.45        3.26      5.26 o 
  -4   9  11        5.79       -2.91      5.47 o 
  -3   9  11       14.77       16.07      5.90 o 
  -2   9  11       15.77       12.88      5.51 o 
  -1   9  11        8.82       -2.35      5.44 o 
   0   9  11        0.65       -1.47      7.21 o 
   1   9  11        5.15        2.18      6.60 o 
   2   9  11        0.19        6.07      6.04 o 
   3   9  11        3.92        6.60      6.53 o 
   4   9  11        0.58        1.12      6.63 o 
  -6  10  11        3.33        0.28      6.35 o 
  -5  10  11        2.18        1.33      6.04 o 
  -4  10  11        5.33        0.25      5.97 o 
  -3  10  11        1.42        1.30      6.07 o 
  -2  10  11        0.10        2.84      5.93 o 
  -1  10  11       17.24       24.04      6.81 o 
   0  10  11        0.05        1.12      4.49 o 
   1  10  11        0.93        6.53      6.28 o 
   2  10  11        0.00        5.72      6.60 o 
   3  10  11        3.77        8.49      6.95 o 
  -4  11  11        0.04       -2.84      6.81 o 
  -3  11  11       25.32       22.63      7.16 o 
  -2  11  11       11.89       14.07      6.70 o 
  -1  11  11        0.08       -6.00      6.35 o 
   0  11  11       12.82       18.60      5.20 o 
   1  11  11        3.87       14.39      6.91 o 
 -11   0  12       10.99       -5.09      7.05 o 
 -10   0  12        5.71       16.95      6.04 o 
  -9   0  12        7.68        1.40      5.69 o 
  -8   0  12       48.78       42.95      6.32 o 
  -7   0  12        0.23        0.39      4.42 o 
  -6   0  12        0.46        1.86      4.14 o 
  -5   0  12       38.29       36.57      5.37 o 
  -4   0  12        0.07        1.86      3.72 o 
  -3   0  12        7.65        8.07      3.75 o 
  -2   0  12        5.11        6.18      3.79 o 
  -1   0  12      978.46      888.97     19.41 o 
   0   0  12        3.28        4.06      3.11 o 
   1   0  12      545.99      539.24     14.95 o 
   2   0  12      263.13      292.46     11.05 o 
   3   0  12       15.29       11.26      5.44 o 
   4   0  12       61.86       69.87      6.84 o 
   5   0  12        3.54       18.21      5.69 o 
   6   0  12       24.46       39.23      7.12 o 
   7   0  12        0.86       -6.53      6.53 o 
 -11   1  12        0.03        0.00      6.11 o 
 -10   1  12        7.15       13.23      6.04 o 
  -9   1  12        7.30        0.25      5.40 o 
  -8   1  12        1.79       -2.63      5.12 o 
  -7   1  12        0.14       -3.68      4.46 o 
  -6   1  12        0.32       -1.51      4.42 o 
  -5   1  12        0.15       -4.11      4.11 o 
  -4   1  12       42.74       56.39      4.98 o 
  -3   1  12       41.81       39.20      4.95 o 
  -2   1  12      100.91       99.03      5.93 o 
  -1   1  12        3.46        9.05      4.04 o 
   0   1  12      150.34      143.45      5.61 o 
   1   1  12       82.84       84.36      6.35 o 
   2   1  12       10.38        7.58      5.09 o 
   3   1  12        0.41        4.95      4.77 o 
   4   1  12        3.84        6.67      5.37 o 
   5   1  12        3.81       -2.28      5.86 o 
   6   1  12       15.51       28.67      6.21 o 
   7   1  12        4.64       -3.58      6.56 o 
 -11   2  12        1.27        4.04      6.11 o 
 -10   2  12        2.91        0.25      6.35 o 
  -9   2  12        1.57        5.05      4.98 o 
  -8   2  12        2.45        4.67      4.77 o 
  -7   2  12       11.56       16.25      5.16 o 
  -6   2  12       31.93       34.22      4.74 o 
  -5   2  12        1.44       -2.00      4.32 o 
  -4   2  12        1.46        4.49      4.11 o 
  -3   2  12       19.65       18.63      3.93 o 
  -2   2  12       16.04       23.06      4.28 o 
  -1   2  12       38.83       32.57      4.67 o 
   0   2  12       10.20        5.39      3.18 o 
   1   2  12        3.79       20.67      4.84 o 
   2   2  12       32.79       35.83      6.18 o 
   3   2  12      141.95      132.69      7.26 o 
   4   2  12       10.30        7.19      5.65 o 
   5   2  12       48.27       38.15      6.84 o 
   6   2  12        3.51       13.62      5.79 o 
   7   2  12        7.65       16.49      7.02 o 
 -10   3  12        1.73        3.47      5.86 o 
  -9   3  12        0.25        5.65      5.30 o 
  -8   3  12       15.81       22.56      5.51 o 
  -7   3  12        2.10       10.49      4.91 o 
  -6   3  12       90.26       83.70      6.35 o 
  -5   3  12        4.30        3.19      4.21 o 
  -4   3  12       52.08       40.85      5.65 o 
  -3   3  12        0.46        0.18      3.83 o 
  -2   3  12       17.18        6.74      4.32 o 
  -1   3  12        7.84       11.02      4.14 o 
   0   3  12       22.52       14.21      3.42 o 
   1   3  12      134.75      134.69      7.44 o 
   2   3  12       86.73      105.03      7.12 o 
   3   3  12        8.72        9.48      5.30 o 
   4   3  12       31.56       24.81      6.04 o 
   5   3  12        4.28        3.58      5.79 o 
   6   3  12       13.61       17.76      6.21 o 
   7   3  12        0.16        8.25      6.46 o 
 -10   4  12        1.35       -5.23      5.93 o 
  -9   4  12        0.00       -4.04      5.47 o 
  -8   4  12       19.39       11.62      5.54 o 
  -7   4  12        0.51        2.46      4.77 o 
  -6   4  12       38.99       44.39      5.79 o 
  -5   4  12       37.82       42.29      5.40 o 
  -4   4  12       26.17       22.92      4.95 o 
  -3   4  12       49.87       54.08      5.30 o 
  -2   4  12       63.15       69.10      5.58 o 
  -1   4  12        0.73       -1.09      4.28 o 
   0   4  12       13.59        5.56      3.86 o 
   1   4  12       20.96       27.20      5.72 o 
   2   4  12        5.82        2.00      5.09 o 
   3   4  12       14.38       15.62      5.12 o 
   4   4  12        0.00       -1.86      5.58 o 
   5   4  12        0.01       -0.98      5.76 o 
   6   4  12        1.14        3.19      6.18 o 
 -10   5  12        0.07       13.37      5.58 o 
  -9   5  12        0.64       -0.53      5.54 o 
  -8   5  12        1.43        1.23      5.26 o 
  -7   5  12       21.90       19.23      5.51 o 
  -6   5  12       18.03       12.00      5.19 o 
  -5   5  12        7.62        5.69      4.70 o 
  -4   5  12        4.32        0.77      4.49 o 
  -3   5  12       16.88        4.46      5.02 o 
  -2   5  12       37.67       35.55      5.37 o 
  -1   5  12       94.49       94.47      6.32 o 
   0   5  12       95.30       82.30      4.64 o 
   1   5  12       12.59       19.41      4.95 o 
   2   5  12       27.32       33.93      5.93 o 
   3   5  12       32.42       34.22      6.46 o 
   4   5  12       13.15       30.64      6.07 o 
   5   5  12        1.02       14.77      5.69 o 
   6   5  12        2.14       -6.74      6.74 o 
  -9   6  12        5.06        6.60      5.97 o 
  -8   6  12        1.15       -3.30      5.23 o 
  -7   6  12        1.46        2.91      4.63 o 
  -6   6  12        0.15        8.84      4.32 o 
  -5   6  12        0.73       -3.86      4.60 o 
  -4   6  12        8.23       14.70      4.32 o 
  -3   6  12        2.52       -4.60      4.60 o 
  -2   6  12       10.57        6.74      4.95 o 
  -1   6  12        2.24       -0.60      4.49 o 
   0   6  12        0.00       -0.68      3.38 o 
   1   6  12        0.02        2.98      5.16 o 
   2   6  12       29.42       16.18      6.11 o 
   3   6  12        0.19       -3.02      5.47 o 
   4   6  12        1.57       -6.28      6.49 o 
   5   6  12       18.06       30.67      7.05 o 
   6   6  12        0.00        0.00      6.77 o 
  -9   7  12        4.72        6.63      6.21 o 
  -8   7  12        0.09       -5.72      5.72 o 
  -7   7  12        0.26       -0.77      5.12 o 
  -6   7  12        4.25        8.18      4.81 o 
  -5   7  12        8.79        8.49      4.77 o 
  -4   7  12       60.67       71.66      6.28 o 
  -3   7  12       26.78       21.76      5.54 o 
  -2   7  12       32.62       26.42      5.47 o 
  -1   7  12        0.60       -4.77      4.77 o 
   0   7  12        6.31       12.12      7.67 o 
   1   7  12        9.18       17.65      5.12 o 
   2   7  12        4.38       10.84      5.54 o 
   3   7  12        0.20       -6.07      6.07 o 
   4   7  12        3.91        8.49      6.11 o 
   5   7  12        0.13        0.84      6.98 o 
  -8   8  12        9.93       17.58      6.18 o 
  -7   8  12        1.03        4.60      5.05 o 
  -6   8  12        0.01        0.25      5.09 o 
  -5   8  12        0.13       -4.42      4.95 o 
  -4   8  12       11.20       21.34      5.16 o 
  -3   8  12        9.22        7.33      5.09 o 
  -2   8  12        0.29        9.40      4.88 o 
  -1   8  12        3.09        3.02      5.33 o 
   0   8  12        2.06        2.60      3.92 o 
   1   8  12        9.20       14.77      5.90 o 
   2   8  12        4.88       -3.75      6.32 o 
   3   8  12        0.02        2.11      6.21 o 
   4   8  12        6.14       12.07      6.39 o 
  -7   9  12        0.48        0.88      5.72 o 
  -6   9  12        5.20       14.84      5.83 o 
  -5   9  12        2.69       12.39      5.47 o 
  -4   9  12        1.46        8.95      5.26 o 
  -3   9  12        0.54        1.79      5.02 o 
  -2   9  12        0.20        5.83      5.51 o 
  -1   9  12        1.39       -2.00      5.72 o 
   0   9  12        1.72        0.53      4.15 o 
   1   9  12        0.87        8.74      6.28 o 
   2   9  12        0.56        2.95      6.67 o 
   3   9  12        0.29       10.63      5.72 o 
  -5  10  12        2.51       -2.56      6.35 o 
  -4  10  12        1.59        3.30      5.86 o 
  -3  10  12        0.57       -3.58      6.00 o 
  -2  10  12        7.51       -0.81      6.84 o 
  -1  10  12        3.22       19.51      5.79 o 
   0  10  12        1.55       -1.18      4.58 o 
   1  10  12        4.45        2.21      6.56 o 
 -10   1  13        7.82        6.81      6.67 o 
  -9   1  13        9.14       14.49      5.61 o 
  -8   1  13        0.82       -1.40      5.37 o 
  -7   1  13       26.14       24.60      5.51 o 
  -6   1  13        1.24        8.07      4.42 o 
  -5   1  13       22.23       25.55      5.02 o 
  -4   1  13        8.14        5.58      4.32 o 
  -3   1  13        0.57       -1.47      3.90 o 
  -2   1  13        6.43       10.32      4.35 o 
  -1   1  13       28.55       25.34      4.98 o 
   0   1  13       99.13       92.92      4.90 o 
   1   1  13       45.75       57.76      6.11 o 
   2   1  13        0.31       -5.26      5.26 o 
   3   1  13        0.01       -5.51      5.51 o 
   4   1  13       15.62        0.95      6.07 o 
   5   1  13       91.61      104.65      8.67 o 
   6   1  13        0.95        7.79      6.46 o 
 -10   2  13        2.49        1.37      6.11 o 
  -9   2  13       45.41       61.06      6.91 o 
  -8   2  13        0.70        0.00      5.09 o 
  -7   2  13        7.41       12.49      5.09 o 
  -6   2  13       11.72       16.39      5.33 o 
  -5   2  13       17.51       11.90      4.77 o 
  -4   2  13       18.20       23.06      4.67 o 
  -3   2  13        9.62        1.86      4.42 o 
  -2   2  13      149.56      130.30      7.12 o 
  -1   2  13        0.08        0.74      4.11 o 
   0   2  13       49.19       37.96      4.10 o 
   1   2  13       83.00      111.07      7.02 o 
   2   2  13        3.90        4.14      5.16 o 
   3   2  13       12.91       18.63      5.54 o 
   4   2  13        1.62       -0.70      5.51 o 
   5   2  13       10.07       15.86      6.39 o 
   6   2  13        0.08       -6.74      6.74 o 
 -10   3  13        0.27       -6.60      6.60 o 
  -9   3  13       18.80       27.16      6.21 o 
  -8   3  13       40.11       41.13      6.49 o 
  -7   3  13       25.71       38.64      5.69 o 
  -6   3  13       52.84       39.58      5.97 o 
  -5   3  13       23.36       18.84      4.98 o 
  -4   3  13        7.04        9.33      4.28 o 
  -3   3  13       16.13       16.14      4.60 o 
  -2   3  13       95.78       83.14      6.39 o 
  -1   3  13       23.64       16.32      4.84 o 
   0   3  13        0.49       -3.58      3.58 o 
   1   3  13        0.00        4.00      4.91 o 
   2   3  13        4.81        2.14      5.51 o 
   3   3  13       17.89       16.88      5.83 o 
   4   3  13       17.70       17.48      5.97 o 
   5   3  13        8.89       11.83      6.46 o 
   6   3  13        1.03       -3.86      6.46 o 
 -10   4  13        0.31       -0.28      6.07 o 
  -9   4  13        0.85        2.39      5.47 o 
  -8   4  13        0.71        2.70      5.05 o 
  -7   4  13        0.67       -5.54      5.54 o 
  -6   4  13       38.25       43.69      5.51 o 
  -5   4  13        0.21       -2.07      4.39 o 
  -4   4  13        6.34        7.90      4.21 o 
  -3   4  13        9.68       17.27      4.60 o 
  -2   4  13        2.39       -4.28      4.28 o 
  -1   4  13       29.79       28.81      5.33 o 
   0   4  13       29.30       28.92      5.86 o 
   1   4  13       13.04       18.11      5.44 o 
   2   4  13        6.13        4.81      5.37 o 
   3   4  13        0.27        2.32      5.19 o 
   4   4  13        0.07        0.74      5.61 o 
   5   4  13        0.03       -5.54      6.11 o 
   6   4  13        1.98        4.84      6.56 o 
  -9   5  13        0.13       -0.84      5.54 o 
  -8   5  13        2.60        1.02      5.12 o 
  -7   5  13        3.64       11.83      5.02 o 
  -6   5  13        0.32        2.07      4.53 o 
  -5   5  13        1.46       -2.84      4.56 o 
  -4   5  13        1.44       -2.35      4.53 o 
  -3   5  13       71.51       80.22      6.46 o 
  -2   5  13        1.15        8.95      4.67 o 
  -1   5  13        0.28        4.98      4.67 o 
   0   5  13        8.52        0.11      3.74 o 
   1   5  13       42.46       39.23      6.60 o 
   2   5  13       15.31       18.00      5.79 o 
   3   5  13        0.08       11.86      5.69 o 
   4   5  13        0.63        0.00      5.86 o 
   5   5  13        0.87       -6.32      6.53 o 
  -9   6  13        3.61        4.32      5.61 o 
  -8   6  13        0.74        3.75      5.16 o 
  -7   6  13        2.29       -4.39      5.26 o 
  -6   6  13        6.08        6.74      4.88 o 
  -5   6  13        9.96        8.98      5.23 o 
  -4   6  13       60.32       59.45      6.21 o 
  -3   6  13       12.54       16.63      4.98 o 
  -2   6  13       40.17       33.58      6.39 o 
  -1   6  13        0.68        5.69      4.77 o 
   0   6  13        0.06        1.17      3.70 o 
   1   6  13       13.96       13.09      6.04 o 
   2   6  13        9.45        9.58      5.93 o 
   3   6  13        0.92       -1.02      6.04 o 
   4   6  13        0.50        7.02      6.63 o 
   5   6  13       12.30       10.00      7.54 o 
  -8   7  13        0.11        8.14      5.23 o 
  -7   7  13        0.01       -0.81      5.33 o 
  -6   7  13        0.45        0.77      4.74 o 
  -5   7  13       13.51        3.65      5.09 o 
  -4   7  13       15.54       12.07      5.12 o 
  -3   7  13       14.43        8.98      5.30 o 
  -2   7  13        0.59       -2.81      4.91 o 
  -1   7  13       12.43        6.77      5.12 o 
   0   7  13       28.55       33.96      4.27 o 
   1   7  13        0.71        0.25      5.79 o 
   2   7  13        2.34        1.51      5.97 o 
   3   7  13        1.15       -2.63      6.35 o 
   4   7  13        0.53        6.25      6.28 o 
  -7   8  13        5.46        5.69      5.65 o 
  -6   8  13        1.85        2.98      4.88 o 
  -5   8  13        0.30        4.95      4.95 o 
  -4   8  13        6.49        4.56      5.44 o 
  -3   8  13        0.06        7.58      5.09 o 
  -2   8  13        9.52       17.37      5.86 o 
  -1   8  13       18.37       28.95      5.61 o 
   0   8  13        2.00        3.93     11.51 o 
   1   8  13        0.40        4.95      6.11 o 
   2   8  13        0.13       -2.95      6.53 o 
   3   8  13        1.88        1.40      6.67 o 
  -6   9  13        1.11       -5.97      5.97 o 
  -5   9  13        0.59        0.56      5.83 o 
  -4   9  13        0.34        7.86      5.33 o 
  -3   9  13        5.43        0.81      5.86 o 
  -2   9  13       14.99       17.55      6.21 o 
  -1   9  13        0.32        1.05      5.90 o 
   0   9  13        0.90       -2.46      4.42 o 
   1   9  13        6.58        7.12      6.49 o 
   2   9  13       10.47       24.67      7.23 o 
  -3  10  13        9.84        0.00      6.77 o 
  -2  10  13        2.43        6.95      6.14 o 
  -1  10  13        0.00       -6.46      6.46 o 
 -10   0  14       10.64       11.41      6.81 o 
  -9   0  14        1.83       -1.33      5.86 o 
  -8   0  14        1.86        0.74      5.26 o 
  -7   0  14        0.75       -2.35      4.98 o 
  -6   0  14        0.56        1.51      4.74 o 
  -5   0  14        7.31        2.95      4.63 o 
  -4   0  14       22.38       27.06      4.84 o 
  -3   0  14        5.40       -0.18      4.67 o 
  -2   0  14        4.10        3.83      4.53 o 
  -1   0  14       20.82       11.41      5.05 o 
   0   0  14      144.34      139.09      5.56 o 
   1   0  14       40.23       37.87      5.97 o 
   2   0  14        6.48        8.25      5.30 o 
   3   0  14        3.31        4.74      5.40 o 
   4   0  14      111.41      131.18      8.88 o 
   5   0  14        4.38       16.04      6.63 o 
 -10   1  14       11.99       19.16      6.95 o 
  -9   1  14        7.11       15.90      6.04 o 
  -8   1  14       14.63       11.19      6.18 o 
  -7   1  14        0.08       -0.95      5.02 o 
  -6   1  14        4.31        5.02      5.02 o 
  -5   1  14       16.10        8.42      5.09 o 
  -4   1  14        4.80        5.26      4.53 o 
  -3   1  14       74.03       53.83      6.18 o 
  -2   1  14        0.00        8.11      4.35 o 
  -1   1  14       48.01       53.87      5.97 o 
   0   1  14      111.48      120.49      6.77 o 
   1   1  14        0.45       -4.46      5.26 o 
   2   1  14       16.84       12.32      5.79 o 
   3   1  14        5.96        6.60      6.11 o 
   4   1  14        0.18        2.81      6.04 o 
   5   1  14        3.78        5.65      6.63 o 
 -10   2  14        0.31       -5.19      6.88 o 
  -9   2  14        7.85        2.14      6.56 o 
  -8   2  14        1.28        1.02      5.51 o 
  -7   2  14       11.82       10.28      5.47 o 
  -6   2  14       30.91       17.48      5.72 o 
  -5   2  14        0.16        8.35      4.70 o 
  -4   2  14        3.45        0.63      4.46 o 
  -3   2  14       13.13        7.16      4.88 o 
  -2   2  14        8.68       -0.21      4.81 o 
  -1   2  14       48.07       53.80      6.25 o 
   0   2  14      173.85      200.42      8.07 o 
   1   2  14        2.53        3.68      5.26 o 
   2   2  14       22.37       24.99      5.93 o 
   3   2  14        1.46        2.14      5.65 o 
   4   2  14        8.41        4.39      6.14 o 
   5   2  14        0.30        1.09      6.32 o 
  -9   3  14        1.20        5.19      5.65 o 
  -8   3  14        0.39       -5.44      5.44 o 
  -7   3  14        2.25        6.11      5.05 o 
  -6   3  14        0.00       -0.21      4.70 o 
  -5   3  14        1.56        4.60      4.81 o 
  -4   3  14        4.73        4.88      5.12 o 
  -3   3  14        2.06        2.11      4.84 o 
  -2   3  14        2.21        6.67      4.81 o 
  -1   3  14        0.65       -1.65      4.70 o 
   0   3  14       46.03       50.00      4.38 o 
   1   3  14       34.70       50.11      6.11 o 
   2   3  14        5.67       -3.02      5.69 o 
   3   3  14        8.87       14.46      5.61 o 
   4   3  14       12.42       10.81      6.56 o 
   5   3  14        0.23        0.84      6.35 o 
  -9   4  14        0.28       -5.72      5.72 o 
  -8   4  14        6.91        4.18      5.72 o 
  -7   4  14        7.19       13.62      5.33 o 
  -6   4  14        0.19        4.25      4.42 o 
  -5   4  14       18.24       15.09      5.26 o 
  -4   4  14        0.07        4.18      4.63 o 
  -3   4  14       44.64       55.76      6.25 o 
  -2   4  14        4.74        0.21      4.95 o 
  -1   4  14       57.20       48.39      6.18 o 
   0   4  14        7.15       11.85      3.78 o 
   1   4  14        2.93        3.86      5.69 o 
   2   4  14        0.90       -1.44      5.40 o 
   3   4  14       13.16        7.33      6.21 o 
   4   4  14       11.10       32.25      6.46 o 
   5   4  14        0.37       -0.56      6.63 o 
  -9   5  14        1.27       -3.47      6.00 o 
  -8   5  14        2.60        0.28      5.51 o 
  -7   5  14        0.32        3.93      5.23 o 
  -6   5  14        0.83        8.35      4.60 o 
  -5   5  14       17.56       16.91      5.26 o 
  -4   5  14        9.78        9.86      5.19 o 
  -3   5  14       16.12       22.32      5.40 o 
  -2   5  14       18.24       11.09      5.61 o 
  -1   5  14        2.48        1.37      5.33 o 
   0   5  14        8.14        6.92      4.02 o 
   1   5  14        3.51       -6.14      6.14 o 
   2   5  14        0.27       -1.23      5.72 o 
   3   5  14        7.76       15.72      6.46 o 
   4   5  14        1.06        8.42      6.46 o 
  -8   6  14        1.33        0.84      5.54 o 
  -7   6  14        0.42       -2.46      5.69 o 
  -6   6  14        0.21       11.58      4.63 o 
  -5   6  14        3.80       13.30      4.98 o 
  -4   6  14        8.93       -5.23      5.23 o 
  -3   6  14       12.34        9.09      5.33 o 
  -2   6  14        3.06        4.77      4.88 o 
  -1   6  14       19.07       12.84      5.72 o 
   0   6  14        1.41       -2.34      4.02 o 
   1   6  14        4.48        3.97      6.04 o 
   2   6  14        8.70        2.32      5.97 o 
   3   6  14        2.88        5.76      6.63 o 
   4   6  14        0.50        7.83      6.49 o 
  -7   7  14        0.87        5.97      5.05 o 
  -6   7  14        2.81        5.16      5.61 o 
  -5   7  14        2.83        9.65      5.02 o 
  -4   7  14        4.68        4.07      5.54 o 
  -3   7  14        0.61        6.84      4.98 o 
  -2   7  14       38.47       45.30      6.60 o 
  -1   7  14        0.89       -3.79      5.69 o 
   0   7  14        0.62        5.95      4.01 o 
   1   7  14        0.18       -0.53      5.83 o 
   2   7  14        5.90        8.70      6.74 o 
   3   7  14        0.31        5.40      6.11 o 
  -6   8  14       12.71       17.79      6.21 o 
  -5   8  14        4.40       -0.28      5.69 o 
  -4   8  14        2.54        7.26      5.54 o 
  -3   8  14        0.19        7.54      5.51 o 
  -2   8  14        0.29       -5.83      5.83 o 
  -1   8  14        0.24        8.28      5.09 o 
   0   8  14        1.06        4.94      7.95 o 
   1   8  14        0.56        9.19      6.49 o 
  -4   9  14       16.47       12.35      6.67 o 
  -3   9  14        0.46        8.35      5.86 o 
  -2   9  14        0.56        5.16      6.07 o 
  -1   9  14        1.02       -3.44      6.35 o 
  -9   1  15        0.21        0.00      5.79 o 
  -8   1  15        5.14       10.07      5.90 o 
  -7   1  15        0.04       -0.25      5.26 o 
  -6   1  15        0.07       -5.40      5.40 o 
  -5   1  15        0.00        0.46      4.81 o 
  -4   1  15       19.86       15.51      5.65 o 
  -3   1  15        0.48        2.21      4.98 o 
  -2   1  15        4.01       -5.16      5.16 o 
  -1   1  15       86.92       97.91      7.33 o 
   0   1  15        0.37       -2.47      3.72 o 
   1   1  15        0.58       -3.02      5.19 o 
   2   1  15        4.17       -0.74      5.69 o 
   3   1  15        1.48        5.93      5.86 o 
   4   1  15        2.46       -6.63      6.77 o 
  -9   2  15        4.98        5.40      6.07 o 
  -8   2  15        0.12        0.53      5.44 o 
  -7   2  15        0.13        1.30      5.61 o 
  -6   2  15        4.00        5.97      5.05 o 
  -5   2  15        9.70       11.12      5.12 o 
  -4   2  15       55.44       67.73      6.00 o 
  -3   2  15       42.19       36.04      6.49 o 
  -2   2  15       40.12       46.57      5.86 o 
  -1   2  15       17.95       20.35      5.51 o 
   0   2  15        0.00        5.32      6.04 o 
   1   2  15        1.32       -1.19      5.51 o 
   2   2  15        0.32       -3.72      5.83 o 
   3   2  15       12.46       21.65      6.49 o 
   4   2  15        5.15       16.21      6.81 o 
  -9   3  15        2.49       -1.44      6.32 o 
  -8   3  15       16.33       14.21      5.93 o 
  -7   3  15        0.59        2.11      5.05 o 
  -6   3  15        2.78        5.37      4.95 o 
  -5   3  15        6.05       14.49      5.26 o 
  -4   3  15        2.03       -1.16      5.05 o 
  -3   3  15       18.00       16.04      5.54 o 
  -2   3  15       89.67       99.03      7.16 o 
  -1   3  15       28.59       34.43      5.93 o 
   0   3  15        0.49       -0.78      3.79 o 
   1   3  15        0.08        3.86      5.26 o 
   2   3  15        5.34       10.39      6.25 o 
   3   3  15        0.45       10.39      6.11 o 
   4   3  15        0.02        6.28      6.32 o 
  -8   4  15        1.30        2.49      5.86 o 
  -7   4  15        8.18       -0.53      5.61 o 
  -6   4  15        2.02       -5.05      5.69 o 
  -5   4  15        8.63       12.14      5.09 o 
  -4   4  15        2.88        9.26      4.95 o 
  -3   4  15       43.85       43.83      6.63 o 
  -2   4  15        5.20        2.11      5.40 o 
  -1   4  15       80.36       94.72      7.69 o 
   0   4  15        0.10        8.73      3.73 o 
   1   4  15        7.33        2.98      6.35 o 
   2   4  15        1.85       -2.60      6.32 o 
   3   4  15       10.62        3.30      7.02 o 
   4   4  15        0.85        3.79      6.77 o 
  -8   5  15        0.83       -6.00      6.00 o 
  -7   5  15        0.69        1.12      5.26 o 
  -6   5  15        0.15       -4.46      5.40 o 
  -5   5  15        1.17        0.77      4.77 o 
  -4   5  15        1.87       -5.37      5.37 o 
  -3   5  15       17.25       29.37      6.32 o 
  -2   5  15       13.83        2.46      5.47 o 
  -1   5  15        8.49       10.07      5.61 o 
   0   5  15        3.35       -0.43      4.53 o 
   1   5  15        4.29        1.79      6.28 o 
   2   5  15        0.00        3.23      6.32 o 
   3   5  15        8.18        7.09      7.02 o 
  -7   6  15        4.16       -1.75      6.04 o 
  -6   6  15        0.41       -4.11      5.30 o 
  -5   6  15        3.80        2.91      5.30 o 
  -4   6  15        0.03       -4.11      5.33 o 
  -3   6  15       13.18       14.46      5.79 o 
  -2   6  15        2.03        4.39      5.47 o 
  -1   6  15        6.30        7.19      5.93 o 
   0   6  15        5.24        8.37      7.21 o 
   1   6  15        3.48       -0.81      6.67 o 
   2   6  15        4.66       -6.14      6.74 o 
  -6   7  15        0.02       -4.88      5.30 o 
  -5   7  15        3.92        2.21      6.04 o 
  -4   7  15        6.61       21.69      5.33 o 
  -3   7  15        0.34       -2.46      5.44 o 
  -2   7  15        0.58       -0.28      5.65 o 
  -1   7  15        0.05       -2.42      5.65 o 
   0   7  15        0.79       -2.88      4.39 o 
   1   7  15        1.09        5.65      6.63 o 
  -4   8  15        2.60        5.44      5.90 o 
  -3   8  15        0.00        0.56      6.21 o 
  -2   8  15        7.46       19.62      6.04 o 
  -1   8  15        0.05        5.44      5.40 o 
  -8   0  16        1.19       14.07      5.51 o 
  -7   0  16        0.03        1.37      5.58 o 
  -6   0  16        0.02        1.26      5.30 o 
  -5   0  16       57.11       55.06      7.09 o 
  -4   0  16        1.34        4.32      4.91 o 
  -3   0  16        0.73       -5.16      5.16 o 
  -2   0  16        0.00       -0.95      5.19 o 
  -1   0  16       35.16       35.90      6.14 o 
   0   0  16        0.88       -4.17      4.17 o 
   1   0  16        3.07       -3.30      6.04 o 
   2   0  16        1.25       -2.67      5.90 o 
   3   0  16       15.10       20.81      6.95 o 
  -8   1  16        0.98        5.37      5.97 o 
  -7   1  16        0.97       -6.21      6.21 o 
  -6   1  16        0.52       -4.56      5.40 o 
  -5   1  16        2.94        2.74      5.33 o 
  -4   1  16        1.67        3.37      5.23 o 
  -3   1  16        0.43       -5.90      5.90 o 
  -2   1  16        1.79       -2.18      5.40 o 
  -1   1  16        1.13       -1.19      5.16 o 
   0   1  16        3.76        7.13      7.65 o 
   1   1  16        1.94       -1.02      5.86 o 
   2   1  16        2.95       10.14      6.14 o 
   3   1  16        5.03        1.68      7.02 o 
  -8   2  16        0.39       -2.56      6.21 o 
  -7   2  16        0.17        1.37      5.37 o 
  -6   2  16        1.98       -2.84      5.44 o 
  -5   2  16        0.04       -3.75      5.54 o 
  -4   2  16       31.52       34.25      6.28 o 
  -3   2  16        9.35        8.81      5.76 o 
  -2   2  16       33.77       45.06      6.35 o 
  -1   2  16        7.32        6.04      5.93 o 
   0   2  16        0.41        2.84      6.25 o 
   1   2  16        0.15       -5.79      5.79 o 
   2   2  16        0.39       -1.90      6.67 o 
   3   2  16       15.67       23.48      7.54 o 
  -8   3  16        0.10        2.91      5.79 o 
  -7   3  16        0.59       12.32      5.16 o 
  -6   3  16        0.31       -4.46      5.47 o 
  -5   3  16        2.01        7.69      5.33 o 
  -4   3  16        6.83       16.00      5.51 o 
  -3   3  16       47.39       57.66      7.23 o 
  -2   3  16       61.82       77.66      7.19 o 
  -1   3  16        0.23        9.23      5.09 o 
   0   3  16        7.14       10.34      4.24 o 
   1   3  16        0.23       -3.40      6.07 o 
   2   3  16        1.74       -1.93      6.95 o 
   3   3  16        0.10        5.47      6.77 o 
  -7   4  16        1.03       -5.83      5.83 o 
  -6   4  16        0.23       -5.16      5.86 o 
  -5   4  16        2.34        2.63      5.51 o 
  -4   4  16       52.52       49.69      7.09 o 
  -3   4  16        1.44       -5.90      5.90 o 
  -2   4  16        7.33       12.32      6.11 o 
  -1   4  16        0.00       -3.33      5.54 o 
   0   4  16       16.77       16.65      5.58 o 
   1   4  16        2.61        4.56      6.35 o 
   2   4  16        2.66       13.16      6.35 o 
  -6   5  16        2.86        7.58      5.23 o 
  -5   5  16        0.47       -6.00      6.00 o 
  -4   5  16        5.59       -5.86      6.18 o 
  -3   5  16       22.27       16.81      6.49 o 
  -2   5  16        5.59        8.77      5.51 o 
  -1   5  16       15.30       15.16      6.14 o 
   0   5  16        8.62       16.93      4.25 o 
   1   5  16        2.18        3.90      6.35 o 
  -5   6  16        5.52        4.81      6.11 o 
  -4   6  16        0.61       -5.76      5.76 o 
  -3   6  16        2.01        3.05      5.44 o 
  -2   6  16        0.29        3.61      5.93 o 
  -1   6  16        0.10        7.23      5.61 o 
   0   6  16        1.56       -0.61      4.52 o 
  -3   7  16        5.24        5.54      6.21 o 
  -2   7  16        0.84        4.39      6.04 o 
  -7   1  17        0.20        6.70      5.86 o 
  -6   1  17       10.90       19.16      5.93 o 
  -5   1  17        0.67        0.00      6.07 o 
  -4   1  17        2.13       -6.04      6.04 o 
  -3   1  17        3.86        5.26      5.37 o 
  -2   1  17        5.93       14.14      5.23 o 
  -1   1  17        0.92       -5.37      5.37 o 
   0   1  17        0.86       -2.89      6.60 o 
   1   1  17        0.00       -0.28      6.18 o 
   2   1  17       17.21       24.99      7.30 o 
  -7   2  17        1.65        7.05      5.69 o 
  -6   2  17        7.07        4.42      5.90 o 
  -5   2  17        1.05       -3.79      5.83 o 
  -4   2  17       14.35       11.16      6.32 o 
  -3   2  17       16.58       14.35      6.18 o 
  -2   2  17        0.05        5.83      5.69 o 
  -1   2  17       13.15       20.85      5.79 o 
   0   2  17       13.34        8.40      4.44 o 
   1   2  17        0.22        7.30      6.28 o 
  -6   3  17        3.72        5.09      6.07 o 
  -5   3  17       35.32       34.36      7.19 o 
  -4   3  17        0.09        2.18      5.72 o 
  -3   3  17        6.78       12.46      6.04 o 
  -2   3  17        8.66        5.97      6.04 o 
  -1   3  17        5.20        2.98      5.97 o 
   0   3  17        2.25        1.42      4.21 o 
   1   3  17        1.89        2.28      6.60 o 
  -5   4  17        4.58       11.86      5.90 o 
  -4   4  17        9.33       14.46      6.07 o 
  -3   4  17        0.50        6.95      5.79 o 
  -2   4  17        5.35        3.33      6.18 o 
  -1   4  17        0.03        3.33      5.93 o 
   0   4  17        0.17       -3.88      4.33 o 
  -4   5  17        4.64        8.91      5.93 o 
  -3   5  17       21.53       31.65      7.19 o 
  -2   5  17        3.07        0.28      6.21 o 
  -1   5  17        0.16        0.28      6.28 o 
  -5   0  18        1.26        1.72      5.83 o 
  -4   0  18       10.84       15.86      6.74 o 
  -3   0  18        0.25       -6.35      6.35 o 
  -2   0  18        1.63        2.84      5.65 o 
  -1   0  18        8.26       10.46      6.28 o 
  -5   1  18        1.29       -1.75      6.35 o 
  -4   1  18        0.42        9.69      5.72 o 
  -3   1  18        0.01       -0.84      5.61 o 
  -2   1  18        0.00        6.28      6.00 o 
  -1   1  18        1.77        2.56      6.14 o 
  -4   2  18        0.12        6.04      6.18 o 
  -3   2  18        0.74        1.72      6.32 o 
  -2   2  18        0.13       -2.32      6.32 o 
  -1   2  18        0.51        0.56      5.76 o 
                                                 
